# Supplementary material for: Gene expression profiles of CMS2-epithelial/canonical colorectal cancers are largely driven by DNA copy number gains
Source: Oncogene. 2019 Jul 15;38(33):6109–22. doi: 10.1038/s41388-019-0868-5 (PMC6756070; doi:10.1038/s41388-019-0868-5)
Supplement: Supplementary file 2 — Supplementary Tables (PDF) [file 41388_2019_868_MOESM2_ESM.xlsx]

## Sheet: Supplementary Table 1
Supplementary Table 1: Significantly targeted regions nominated by GISTIC
Type	cytoband	q value	residual q value	wide peak boundaries	genes in wide peak
gain	20q13.12	3.692e-07	1.4058e-06	chr20:42042039-44070362	ADA	HNF4A	KCNS1	MYBL2	PI3	SDC4	SEMG1	SEMG2	SRSF6	SLPI	STK4	YWHAB	MATN4	WISP2	SGK2	TOMM34	SERINC3	PKIG	RBPJL	L3MBTL1	TP53TG5	IFT52	C20orf111	PIGT	DBNDD2	JPH2	KCNK15	GDAP1L1	LOC79015	TTPAL	PABPC1L	TOX2	SYS1	FITM2	WFDC12	RIMS4	R3HDML	GTSF1L	WFDC5	SYS1-DBNDD2	MIR3646	LOC100505783	LOC100505826
gain	16q12.1	2.263e-06	4.9568e-06	chr16:52394632-52605095	TOX3	LOC643714
gain	20q11.21	2.0478e-06	5.0369e-06	chr20:26196264-31213106	hsa-mir-1825	hsa-mir-3193	BCL2L1	FOXS1	HCK	ID1	PLAGL2	KIF3B	TM9SF4	TPX2	POFUT1	REM1	HM13	PDRG1	COX4I2	MYLK2	DEFB118	DUSP15	TSPY26P	MLLT10P1	C20orf112	C20orf160	LINC00028	LOC149950	TTLL9	ASXL1	DEFB115	DEFB116	DEFB119	DEFB121	DEFB122	DEFB123	DEFB124	FRG1B	XKR7	PSIMCT-1	MIR3193
gain	17q12	3.8637e-06	5.4851e-06	chr17:37789433-38400299	CSF3	ERBB2	GRB7	PNMT	PSMD3	THRA	TCAP	NR1D1	MED24	STARD3	CASC3	IKZF3	RAPGEFL1	GSDMB	PPP1R1B	MIEN1	PGAP3	ORMDL3	ZPBP2	WIPF2	GSDMA	MSL1	SNORD124	LRRC3C	MIR4728
gain	8q24.21	1.2923e-06	7.0211e-06	chr8:128401773-128662094	POU5F1B	LOC727677
gain	8p11.23	9.4658e-07	1.0584e-05	chr8:38170522-38455100	FGFR1	WHSC1L1	LETM2	C8orf86
gain	20q13.32	2.3987e-05	8.4003e-05	chr20:56110215-57191548	PCK1	VAPB	PPP4R1L	PMEPA1	RAB22A	ZBP1	C20orf85	LOC149773	APCDD1L	MIR4532
gain	10q22.3	0.00080146	0.00080146	chr10:79918626-82477256	ANXA11	MAT1A	SFTPD	MBL1P	PPIF	ZMIZ1	FAM213A	TSPAN14	C10orf58	DYDC2	DYDC1	EIF5AL1	LOC219347	PLAC9	ZCCHC24	LOC283050	SH2D4B	LOC439990	LOC642361	LOC650623	SFTPA1	SFTPA2	LOC100132987	LOC100288974
gain	13q12.2	0.00089677	0.0010147	chr13:26391734-28981161	CDK8	CDX2	FLT1	FLT3	GPR12	GTF3A	PDX1	RNF6	RPL21	WASF3	SNORD102	POLR1D	ATP8A2	USP12	MTIF3	GSX1	LNX2	PAN3	RASL11A	SHISA2	ATP5EP2	SNORA27	PRHOXNB	RPL21P28	PAN3-AS1
gain	12p13.33	0.00025642	0.0035046	chr12:1-4768618	CACNA1C	CCND2	FGF6	FKBP4	FOXM1	NDUFA9	NINJ2	RAD52	KDM5A	SLC6A12	SLC6A13	TEAD4	TULP3	FGF23	DYRK4	AKAP3	RAD51AP1	TSPAN9	ERC1	ITFG2	PRMT8	PARP11	C12orf4	C12orf5	WNK1	ADIPOR2	WNT5B	C12orf32	NRIP2	CCDC77	EFCAB4B	CACNA2D4	FBXL14	DCP1B	B4GALNT3	LOC283440	IQSEC3	LOC574538	LRTM2	FAM138D	LOC100271702	LOC100288778	LOC100292680	MIR3649	LOC100507424
gain	13q22.1	0.0080535	0.0094618	chr13:69300719-78075435	KLF5	BTF3P11	CLN5	DACH1	LMO7	ATXN8OS	UCHL3	TBC1D4	PIBF1	KLF12	DIS3	MYCBP2	FBXL3	KLHL1	BORA	KCTD12	COMMD6	LINC00550	LINC00347	MZT1	CTAGE11P
gain	19p13.2	0.019147	0.019147	chr19:6454190-8810796	hsa-mir-220b	C3	CD70	ELAVL1	EMR1	FCER2	INSR	MYO1F	HNRNPM	NDUFA7	MAP2K7	RPS28	CCL25	SNAPC2	STXBP2	VAV1	TNFSF14	TNFSF9	RAB11B	TRIP10	SH2D3A	CLEC4M	TUBB4A	TIMM44	PNPLA6	ARHGEF18	CD209	ANGPTL4	MARCH2	CD320	RETN	GPR108	XAB2	MCOLN1	CAMSAP3	SLC25A23	ZNF557	CERS4	DENND1C	LRRC8E	FLJ22184	ADAMTS10	PRAM1	ZNF414	FBN3
gain	15q11.2	0.044675	0.044675	chr15:25410883-25502430	SNORD115-1	PAR4	SNORD115-2	SNORD115-3	SNORD115-4	SNORD115-5	SNORD115-6	SNORD115-7	SNORD115-8	SNORD115-9	SNORD115-10	SNORD115-11	SNORD115-12	SNORD115-13	SNORD115-14	SNORD115-15	SNORD115-16	SNORD115-17	SNORD115-18	SNORD115-19	SNORD115-20	SNORD115-21	SNORD115-22	SNORD115-23	SNORD115-25	SNORD115-26	SNORD115-29	SNORD115-30	SNORD115-31	SNORD115-32	SNORD115-33	SNORD115-34	SNORD115-35	SNORD115-36	SNORD115-37	SNORD115-38	SNORD115-39	SNORD115-40	SNORD115-41	SNORD115-42	SNORD115-43	SNORD115-44	SNORD115-24	SNORD115-27	SNORD115-28
gain	8p11.21	0.0011919	0.050004	chr8:40756551-49143303	hsa-mir-486	ANK1	CEBPD	CHRNB3	FNTA	IKBKB	MCM4	PLAT	POLB	PRKDC	SFRP1	SLC20A2	UBE2V2	VDAC3	KAT6A	CHRNA6	AP3M2	KIAA0146	DKK4	GOLGA7	THAP1	RNF170	SGK196	GINS4	HOOK3	C8orf40	AGPAT6	HGSNAT	NKX6-3	POTEA	LINC00293	MIR486	LOC100287846	MIR4469
gain	12p13.2	0.047729	0.053414	chr12:10464018-10600367	KLRC1	KLRC2	KLRC3	KLRD1	KLRC4	KLRK1	KLRC4-KLRK1
gain	12p13.32	0.00094967	0.053414	chr12:1-5031746	CACNA1C	CCND2	FGF6	FKBP4	FOXM1	KCNA1	KCNA6	NDUFA9	NINJ2	RAD52	KDM5A	SLC6A12	SLC6A13	TEAD4	TULP3	FGF23	DYRK4	AKAP3	RAD51AP1	TSPAN9	ERC1	GALNT8	ITFG2	PRMT8	PARP11	C12orf4	C12orf5	WNK1	ADIPOR2	WNT5B	C12orf32	NRIP2	CCDC77	EFCAB4B	CACNA2D4	FBXL14	DCP1B	B4GALNT3	LOC283440	IQSEC3	LOC574538	LRTM2	FAM138D	LOC100271702	LOC100288778
gain	8q23.1	0.0012352	0.063278	chr8:69182889-146364022	hsa-mir-1234	hsa-mir-939	hsa-mir-661	hsa-mir-937	hsa-mir-1302-7	hsa-mir-151	hsa-mir-30d	hsa-mir-1208	hsa-mir-1207	hsa-mir-1205	hsa-mir-1204	hsa-mir-548d-1	hsa-mir-2053	hsa-mir-548a-3	hsa-mir-3151	hsa-mir-1273	hsa-mir-875	hsa-mir-3150	hsa-mir-3149	hsa-mir-2052	ADCY8	ANGPT1	ANXA13	ATP6V1C1	BAI1	OSGIN2	CA1	CA2	CA3	CALB1	RUNX1T1	CDH17	COX6C	CYC1	CYP11B1	CYP11B2	DECR1	DPYS	E2F5	EEF1D	EXT1	EYA1	FABP4	FABP5	GEM
gain	8p11.21	0.00056037	0.067979	chr8:39885054-41727194	hsa-mir-486	ANK1	SFRP1	GOLGA7	C8orf4	ZMAT4	GINS4	AGPAT6	NKX6-3	MIR486
gain	5p13.1	0.091719	0.091719	chr5:24272834-50133343	hsa-mir-1274a	hsa-mir-580	hsa-mir-579	hsa-mir-4279	C6	C7	C9	CDH6	CDH9	CDH10	DAB2	FGF10	FYB	GDNF	GHR	HMGCS1	IL7R	LIFR	NPR3	OXCT1	PRKAA1	PRLR	PTGER4	RAD1	RPL37	SEPP1	SKP2	SLC1A3	TARS	ZNF131	OSMR	NUP155	PAIP1	MRPS30	SUB1	PDZD2	NNT	TTC33	AMACR	NIPBL	RAI14	FBXO4	DROSHA	SLC45A2	RXFP3
gain	1p34.2	0.10502	0.10502	chr1:35485071-50839157	hsa-mir-30c-1	hsa-mir-4255	ATP6V0B	BMP8B	CDC20	PLK3	COL8A2	COL9A2	CSF3R	CTPS	CYP4A11	CYP4B1	DPH2	EDN2	ELAVL4	FAAH	FHL3	FOXE3	FOXD2	GRIK3	GUCA2A	GUCA2B	INPP5B	IPP	MPL	MTF1	MUTYH	MYCL1	NASP	NDUFS5	NFYC	YBX1	PRDX1	POU3F1	PPT1	PSMB2	PTPRF	RLF	RPS8	SFPQ	ST3GAL3	STIL	SLC2A1	SLC6A9	TAL1
gain	16q12.1	0.018019	0.11421	chr16:1-52027914	hsa-mir-3181	hsa-mir-1826	hsa-mir-762	hsa-mir-548w	hsa-mir-3179-3	hsa-mir-3180-2	hsa-mir-484	hsa-mir-1972-1	hsa-mir-3180-1	hsa-mir-365-1	hsa-mir-548h-2	hsa-mir-3178	hsa-mir-940	hsa-mir-1225	hsa-mir-3177	hsa-mir-662	hsa-mir-3176	ABAT	ABCA3	ADCY7	ADCY9	ALDOA	AQP8	ABCC6	ARHGDIG	ATP2A1	ATP6V0C	TNFRSF17	CBLN1	CCNF	CD19	CDR2	CLCN7	CLN3	COX6A2	CREBBP	CRYM	CTF1	CYLD	ECI1	SEPT1	DNASE1	DNASE1L2	E4F1	EMP2
gain	8p12	0.10502	0.15418	chr8:26462745-37716301	hsa-mir-3148	hsa-mir-4288	hsa-mir-4287	hsa-mir-548h-4	ADRA1A	CHRNA2	CLU	DPYSL2	DUSP4	EPHX2	EXTL3	PTK2B	GSR	GTF2E2	NRG1	PNOC	PPP2CB	WRN	FZD3	UBXN8	DCTN6	RBPMS	ERLIN2	PROSC	TRIM35	KIF13B	LEPROTL1	GPR124	PURG	SCARA3	TMEM66	ELP3	CCDC25	BRF2	INTS9	PBK	ZNF395	TEX15	DUSP26	HMBOX1	RNF122	ZNF703	TTI2	STMN4	MAK16
gain	17q24.2	0.16189	0.16189	chr17:56560934-81195210	hsa-mir-3186	hsa-mir-1250	hsa-mir-4316	hsa-mir-636	hsa-mir-635	hsa-mir-548d-2	hsa-mir-634	hsa-mir-4315-2	hsa-mir-633	hsa-mir-21	hsa-mir-301a	AANAT	ACOX1	ACTG1	BIRC5	APOH	ARHGDIA	CA4	CACNG1	CD7	CD79B	CDK3	CLTC	CSH1	CSH2	CSHL1	CSNK1D	SLC25A10	CYB561	ACE	DDX5	ERN1	EVPL	BPTF	FASN	FDXR	FOXJ1	GAA	GALK1	GCGR	GH1	GH2	UTS2R	GPS1	GRB2
gain	17q11.1	0.072688	0.1956	chr17:18018418-41210178	hsa-mir-2909	hsa-mir-632	hsa-mir-365-2	hsa-mir-3184	hsa-mir-144	hsa-mir-1180	ACACA	ACCN1	ACLY	AP2B1	ALDH3A1	ALDH3A2	ALDOC	AOC2	ATP6V0A1	BLMH	BRCA1	CACNB1	CDC6	CCR7	CNP	CPD	CRYBA1	CSF3	ERBB2	EVI2A	EVI2B	EZH1	FOXO3B	FLII	FLOT2	GAST	G6PC	KAT2A	CCR10	GRB7	HCRT	HSD17B1	IFI35	IGFBP4	JUP	KCNJ12	KRT9	KRT10	KRT12
gain	12p11.21	0.22799	0.22799	chr12:10986316-58365773	hsa-mir-26a-2	hsa-mir-616	hsa-mir-1228	hsa-mir-148b	hsa-mir-615	hsa-mir-196a-2	hsa-mir-1293	hsa-mir-1291	hsa-mir-4302	hsa-mir-920	hsa-mir-614	hsa-mir-613	ACCN2	ACVR1B	ACVRL1	ADCY6	ABCD2	AMHR2	APOF	AQP2	AQP5	AQP6	ARF3	ARHGDIB	ART4	ATF1	ATP5B	ATP5G2	BCAT1	BICD1	CACNB3	CCNT1	CD63	CDK2	CDK4	CDKN1B	CNTN1	COL2A1	CREBL2	CS	CYP27B1	DGKA	DDIT3	DDX11	EIF4B
loss	20p12.1	1.6997e-28	1.6997e-28	chr20:14690293-15165995	MACROD2-AS1
loss	16p13.3	5.1138e-26	5.1138e-26	chr16:5145717-7771745	RBFOX1
loss	6q26	1.1692e-12	1.1692e-12	chr6:161693099-163153207	PARK2
loss	1p36.11	5.1117e-12	5.1117e-12	chr1:18431502-202105095	hsa-mir-1231	hsa-mir-181a-1	hsa-mir-1278	hsa-mir-3121	hsa-mir-488	hsa-mir-199a-2	hsa-mir-1295	hsa-mir-3119-2	hsa-mir-557	hsa-mir-1255b-2	hsa-mir-921	hsa-mir-556	hsa-mir-4259	hsa-mir-765	hsa-mir-9-1	hsa-mir-555	hsa-mir-92b	hsa-mir-4258	hsa-mir-190b	hsa-mir-554	hsa-mir-4257	hsa-mir-3118-3	hsa-mir-3118-2	hsa-mir-3118-1	hsa-mir-942	hsa-mir-320b-1	hsa-mir-4256	hsa-mir-197	hsa-mir-553	hsa-mir-137	hsa-mir-760	hsa-mir-186	hsa-mir-1262	hsa-mir-3117	hsa-mir-101-1	hsa-mir-3116-2	hsa-mir-761	hsa-mir-30c-1	hsa-mir-4255	hsa-mir-552	hsa-mir-4254	hsa-mir-1976	hsa-mir-3115	hsa-mir-4253	hsa-mir-1256
loss	4q22.1	6.5386e-12	6.5386e-12	chr4:90844993-93240505	FAM190A
loss	18q21.2	2.4115e-10	1.5395e-08	chr18:48472083-48705371	SMAD4	ELAC1
loss	3p14.2	1.4527e-08	2.2287e-08	chr3:59034763-61547330	FHIT
loss	10q23.31	4.4805e-08	6.657e-08	chr10:89167412-92501260	hsa-mir-107	ACTA2	FAS	IFIT2	IFIT1	IFIT3	LIPA	PTEN	LIPF	CH25H	PAPSS2	MINPP1	KIF20B	IFIT5	PANK1	RNLS	STAMBPL1	ATAD1	ANKRD22	LIPJ	CFL1P1	FLJ37201	LIPM	SLC16A12	MIR107	IFIT1B	LIPK	LIPN	LOC643529	KLLN	FAS-AS1	MIR4679-1	MIR4679-2	MIR4678
loss	5q22.2	9.981e-08	9.7859e-06	chr5:100217886-122957481	hsa-mir-1244-2	hsa-mir-548f-3	APC	CAMK4	CDO1	AP3S1	CSNK1G3	DMXL1	EFNA5	FER	HSD17B4	KCNN2	LOX	MAN2A1	MCC	PAM	PGGT1B	PPIC	SNX2	SRP19	ST8SIA4	REEP5	ATG12	NREP	RAB9BP1	SNCAIP	PJA2	PPIP5K2	TNFAIP8	SNX24	TMED7	PRR16	COMMD10	FLJ11235	GIN1	TRIM36	FEM1C	SEMA6A	EPB41L4A	FBXL17	YTHDC2	NUDT12	TSSK1B	TSLP	C5orf30
loss	8p21.2	1.5182e-07	3.3193e-05	chr8:11648790-29610286	hsa-mir-4288	hsa-mir-4287	hsa-mir-548h-4	hsa-mir-320a	hsa-mir-548v	hsa-mir-383	NAT1	NAT2	ADRA1A	ASAH1	ATP6V1B2	BMP1	POLR3D	BNIP3L	CHRNA2	CLU	CTSB	DPYSL2	DUSP4	EGR3	EPB49	EPHX2	EXTL3	PTK2B	FDFT1	FGL1	GFRA2	GNRH1	LOXL2	LPL	MSR1	NEFM	NEFL	NKX3-1	PCM1	PDGFRL	PNOC	PPP2R2A	PPP3CC	SFTPC	SLC7A2	SLC18A1	STC1	FZD3	TUSC3
loss	8p23.3	7.3743e-07	0.00017731	chr8:1-10384209	hsa-mir-124-1	hsa-mir-597	hsa-mir-548i-3	hsa-mir-596	ANGPT2	DEFA1	DEFA3	DEFA4	DEFA5	DEFA6	DEFB1	DEFB4A	CLN8	MSRA	TNKS	MYOM2	DLGAP2	MFHAS1	ARHGEF10	KBTBD11	SPAG11B	FBXO25	AGPAT5	DEFB103B	CSMD1	MCPH1	PPP1R3B	ERI1	CLDN23	DEFB104A	LOC157273	SGK223	LOC157627	C8orf42	ERICH1	ZNF596	DEFT1P	DEFB105A	DEFB106A	DEFB107A	FLJ10661	LOC286083	LOC349196	XKR5	MIR124-1
loss	21q11.2	7.0636e-06	0.00030214	chr21:1-17154601	hsa-mir-3118-5	hsa-mir-3156-3	BAGE	HSPA13	TPTE	NRIP1	RBM11	C21orf15	SAMSN1	BAGE5	BAGE4	BAGE3	BAGE2	ANKRD30BP2	LIPI	ABCC13	POTED	LOC388813	ANKRD20A11P	TEKT4P2	MIR3156-3	MIR3687	MIR3648
loss	17p12	0.0010661	0.0010578	chr17:11467196-12626582	hsa-mir-744	DNAH9	MAP2K4	ZNF18	FLJ34690	MIR744
loss	18q21.2	4.6251e-06	0.0020652	chr18:52493444-78077248	hsa-mir-122	BCL2	CDH7	CYB5A	FECH	KDSR	GALR1	GRP	LMAN1	MBP	MC4R	NARS	NFATC1	SERPINB2	ATP8B1	SERPINB5	SERPINB8	SERPINB10	SERPINB13	PMAIP1	RAB27B	SERPINB3	SERPINB4	TCF4	ZNF236	SERPINB7	TNFRSF11A	CTDP1	SOCS6	TXNL1	ONECUT2	VPS4B	ZNF516	TSHZ1	CD226	MALT1	TXNL4A	ADNP2	PHLPP1	NEDD4L	WDR7	PIGN	RTTN	KCNG2	SALL3
loss	3q26.31	0.0038728	0.0038728	chr3:173999806-175760559	NAALADL2	MIR4789
loss	5q11.2	0.0023037	0.0038728	chr5:53812770-82138316	hsa-mir-582	hsa-mir-449c	TRIM23	ARSB	BHMT	BTF3	CCNB1	CDK7	CKMT2	ERCC8	CRHBP	DHFR	F2R	F2RL1	F2RL2	FOXD1	GTF2H2	GZMA	GZMK	HEXB	HMGCR	HTR1A	IL6ST	KIF2A	TNPO1	CD180	MAP1B	MAP3K1	MSH3	NAIP	PDE4D	PIK3R1	PMCHL2	RAD17	RASGRF2	RPS23	SMN1	SMN2	TAF9	TBCA	THBS4	SERF1A	ENC1	AP3B1	PPAP2A
loss	15q15.1	0.0045572	0.0046241	chr15:1-48638342	hsa-mir-147b	hsa-mir-1282	hsa-mir-627	hsa-mir-4310	hsa-mir-626	hsa-mir-1233-2	hsa-mir-1233-1	hsa-mir-211	hsa-mir-1268	hsa-mir-3118-6	hsa-mir-3118-4	ACTC1	APBA2	B2M	NBEAP1	BUB1B	CAPN3	CHRM5	CHRNA7	CKMT1B	DUT	EPB42	GABRA5	GABRB3	GABRG3	GANC	GATM	GCHFR	PDIA3	IPW	ITPKA	IVD	LTK	MAP1A	MEIS2	MFAP1	TRPM1	NDN	OCA2	PLCB2	RAD51	RYR3	SCG5	SLC12A1	SNRPN
loss	6p25.3	0.014626	0.015067	chr6:1-30869713	hsa-mir-877	hsa-mir-3143	hsa-mir-548a-1	ABCF1	BMP6	BPHL	BTN1A1	DDR1	DSP	E2F3	EDN1	SERPINB1	F13A1	FOXF2	FOXC1	GABBR1	GCNT2	GMDS	GMPR	GNL1	GPLD1	GPX5	HIST1H1C	HIST1H1D	HIST1H1E	HIST1H1B	HIST1H1T	HIST1H2AE	HIST1H2AD	HIST1H2BD	HIST1H2BB	HIST1H1A	HFE	HIVEP1	HLA-A	HLA-E	HLA-F	HLA-G	HLA-H	HLA-J	HLA-L	ID4	IRF4	JARID2	MAK
loss	2p21	0.024377	0.024377	chr2:1-55199441	hsa-mir-559	hsa-mir-558	hsa-mir-4263	hsa-mir-1301	hsa-mir-3125	hsa-mir-4262	hsa-mir-548s	hsa-mir-4261	ACP1	ACYP2	ADCY3	ALK	APOB	RHOB	ZFP36L2	CAD	CALM2	CENPA	CYP1B1	DDX1	DNMT3A	DTNB	E2F6	EPAS1	FKBP1B	FOSL2	FSHR	FTH1P3	GCKR	MSH6	GTF3C2	HADHA	HADHB	HPCAL1	FOXN2	ID2	KCNF1	KCNK3	KCNS3	KHK	KIF3C	LHCGR	LTBP1	EPCAM	MATN3
loss	3p26.1	0.015067	0.033029	chr3:4329656-4943651	ITPR1	SETMAR	SUMF1	EGOT
loss	4q35.1	0.037874	0.037981	chr4:152589812-191154276	hsa-mir-1305	hsa-mir-4276	hsa-mir-548t	hsa-mir-1979	hsa-mir-3140	AGA	SLC25A4	ANXA2P1	CASP3	CLCN3	CPE	CTSO	DCTD	ETFDH	F11	ACSL1	FAT1	FGA	FGB	FGG	FRG1	GK3P	GLRB	GPM6A	GRIA2	GUCY1A3	GUCY1B3	HMGB2	HPGD	HSP90AA4P	ING2	IRF2	KLKB1	MTNR1A	NEK1	NPY1R	NPY2R	NPY5R	PET112	PLRG1	PPID	MSMO1	SFRP2	TDO2	TLL1
loss	10q21.1	0.027672	0.044751	chr10:52644085-54061437	hsa-mir-605	PRKG1	CSTF2T	MIR605
loss	12p13.1	0.04925	0.045791	chr12:1-29495422	hsa-mir-4302	hsa-mir-920	hsa-mir-614	hsa-mir-613	hsa-mir-1244-3	hsa-mir-141	A2M	A2MP1	APOBEC1	ARHGDIB	ART4	BCAT1	C1R	C1S	C3AR1	CACNA1C	CCND2	CD4	CD9	CD27	CD69	CDKN1B	CHD4	CREBL2	ATN1	PHC1	EMP1	ENO2	EPS8	ETV6	FGF6	FKBP4	FOXM1	GAPDH	GNB3	GPR19	GRIN2B	GUCY2C	GYS2	IAPP	ITPR2	KCNA1	KCNA5	KCNA6	KCNJ8
loss	21q21.1	0.00082192	0.045791	chr21:1-34407260	hsa-mir-4327	hsa-mir-155	hsa-mir-548x	hsa-mir-125b-2	hsa-let-7c	hsa-mir-3118-5	hsa-mir-3156-3	APP	ATP5J	BACH1	BAGE	CXADR	GABPA	GRIK1	NCAM2	TMPRSS15	SOD1	HSPA13	TIAM1	TPTE	NRIP1	SYNJ1	CLDN8	ADAMTS1	URB1	RWDD2B	OLIG2	USP16	CCT8	BTG3	ADAMTS5	LTN1	CLDN17	N6AMT1	USP25	HUNK	RBM11	C21orf49	MIS18A	LINC00158	CHODL-AS1	LINC00113	C21orf15	LINC00308	MRPL39
loss	17q22	0.050358	0.053712	chr17:48444958-73844409	hsa-mir-635	hsa-mir-548d-2	hsa-mir-634	hsa-mir-4315-2	hsa-mir-633	hsa-mir-21	hsa-mir-301a	hsa-mir-142	APOH	CA4	CACNG1	CD79B	CHAD	CLTC	COX11	CSH1	CSH2	CSHL1	CYB561	ACE	DDX5	ERN1	BPTF	FDXR	GALK1	GH1	GH2	GRB2	GRIN2C	H3F3B	HLF	ICAM2	ICT1	ITGB4	KCNJ2	KCNJ16	KPNA2	LLGL2	LPO	MAP3K3	MPO	TRIM37	NME1	NME2	PECAM1
loss	14q24.1	0.096961	0.096961	chr14:55507037-107349540	hsa-mir-203	hsa-mir-4309	hsa-mir-1247	hsa-mir-656	hsa-mir-370	hsa-mir-345	hsa-mir-342	hsa-mir-3173	hsa-mir-1260	hsa-mir-625	hsa-mir-548h-1	SERPINA3	ACTN1	ACYP1	AKT1	ARG2	BDKRB1	BDKRB2	ZFP36L1	CALM1	SERPINA6	ENTPD5	FOXN3	CHGA	CKB	CRIP1	CRIP2	DIO2	DIO3	DLST	DYNC1H1	EIF2S1	EIF5	ELK2AP	EML1	ERH	ESR2	ESRRB	FNTB	FOS	FUT8	GALC	GPX2	GSTZ1	GTF2A1
loss	5q15	0.00010142	0.10629	chr5:65438695-150417531	hsa-mir-378	hsa-mir-145	hsa-mir-584	hsa-mir-874	hsa-mir-886	hsa-mir-1289-2	hsa-mir-1244-2	hsa-mir-548f-3	hsa-mir-548p	hsa-mir-583	hsa-mir-2277	hsa-mir-9-2	hsa-mir-4280	ADRB2	APC	ARSB	ALDH7A1	BHMT	BTF3	CAMK4	CAMK2A	CAMLG	CAST	CCNB1	CCNH	CD14	CD74	CDC25C	CDK7	CDO1	CDX1	CETN3	CHD1	CKMT2	AP3S1	COX7C	CRHBP	HAPLN1	CSF1R	CSF2	CSNK1A1	CSNK1G3	VCAN	CTNNA1	DMXL1
loss	6q21	0.13115	0.13115	chr6:57052038-133123828	hsa-mir-588	hsa-mir-3144	hsa-mir-548b	hsa-mir-587	hsa-mir-2113	hsa-mir-4282	hsa-mir-30a	hsa-mir-30c-2	hsa-mir-548u	AIM1	AMD1	ARG1	BAI3	BCKDHB	PRDM1	CCNC	CGA	CNR1	COL9A1	COL10A1	COL12A1	COL19A1	COX7A2	CTGF	EEF1A1	EPB41L2	EPHA7	FABP7	FOXO3	FRK	FYN	GABRR1	GABRR2	GJA1	GPR6	GRIK2	HDAC2	HSF2	HTR1B	HTR1E	IMPG1	KPNA5	LAMA2	LAMA4	MARCKS
loss	1p12	0.1604	0.1604	chr1:53965177-151695270	hsa-mir-554	hsa-mir-4257	hsa-mir-3118-3	hsa-mir-3118-2	hsa-mir-3118-1	hsa-mir-942	hsa-mir-320b-1	hsa-mir-4256	hsa-mir-197	hsa-mir-553	hsa-mir-137	hsa-mir-760	hsa-mir-186	hsa-mir-1262	hsa-mir-3117	hsa-mir-101-1	hsa-mir-3116-2	ABCA4	ACADM	ADORA3	AGL	AK4	ALX3	AMPD1	AMPD2	AMY1A	AMY1B	AMY1C	AMY2A	AMY2B	RHOC	ARNT	ATP1A1	ATP5F1	BCL9	BRDT	C8A	C8B	CAPZA1	CASQ2	CD2	CD53	CD58	CHI3L2	CLCA1
loss	9p24.2	0.16828	0.1604	chr9:1-34537276	hsa-mir-873	hsa-mir-31	hsa-mir-491	hsa-mir-3152	hsa-mir-101-2	hsa-mir-1302-9	ACO1	PLIN2	ANXA2P2	NUDT2	AQP3	AQP7	BAG1	CDKN2A	CDKN2B	DMRT1	ELAVL2	FOXD4	MLANA	B4GALT1	GLDC	DNAJA1	IFNA1	IFNA2	IFNA4	IFNA5	IFNA6	IFNA7	IFNA8	IFNA10	IFNA13	IFNA14	IFNA16	IFNA17	IFNA21	IFNA22P	IFNB1	IFNW1	INSL4	JAK2	MLLT3	MTAP	NDUFB6	NFIB	NFX1
loss	11q23.2	0.056622	0.18411	chr11:50002276-135006516	hsa-mir-3167	hsa-mir-100	hsa-mir-4301	hsa-mir-34c	hsa-mir-1260b	hsa-mir-548l	hsa-mir-1304	hsa-mir-1261	hsa-mir-3166	hsa-mir-4300	hsa-mir-708	hsa-mir-326	hsa-mir-139	hsa-mir-3165	hsa-mir-548k	hsa-mir-3164	hsa-mir-3163	hsa-mir-612	hsa-mir-194-2	hsa-mir-1237	hsa-mir-1908	hsa-mir-3162	hsa-mir-130a	ACAT1	ACRV1	ACTN3	ADRBK1	APLNR	ALDH3B1	ALDH3B2	BIRC2	BIRC3	APLP2	APOA1	APOA4	APOC3	ARCN1	PHOX2A	ARL2	ARRB1	ATM	FXYD2	BAD	BBS1	CCND1
loss	11q25	0.062654	0.2054	chr11:50002276-135006516	hsa-mir-3167	hsa-mir-100	hsa-mir-4301	hsa-mir-34c	hsa-mir-1260b	hsa-mir-548l	hsa-mir-1304	hsa-mir-1261	hsa-mir-3166	hsa-mir-4300	hsa-mir-708	hsa-mir-326	hsa-mir-139	hsa-mir-3165	hsa-mir-548k	hsa-mir-3164	hsa-mir-3163	hsa-mir-612	hsa-mir-194-2	hsa-mir-1237	hsa-mir-1908	hsa-mir-3162	hsa-mir-130a	ACAT1	ACRV1	ACTN3	ADRBK1	APLNR	ALDH3B1	ALDH3B2	BIRC2	BIRC3	APLP2	APOA1	APOA4	APOC3	ARCN1	PHOX2A	ARL2	ARRB1	ATM	FXYD2	BAD	BBS1	CCND1
loss	12q21.2	0.22061	0.22122	chr12:55343629-133851895	hsa-mir-4304	hsa-mir-1178	hsa-mir-620	hsa-mir-1302-1	hsa-mir-619	hsa-mir-1827	hsa-mir-4303	hsa-mir-135a-2	hsa-mir-1251	hsa-mir-331	hsa-mir-492	hsa-mir-618	hsa-mir-617	hsa-mir-1252	hsa-mir-1279	hsa-mir-548c	hsa-let-7i	hsa-mir-26a-2	hsa-mir-616	hsa-mir-1228	ACACB	ACADS	ALDH2	APAF1	APOF	ARL1	ASCL1	ATP2A2	ATP2B1	ATP5B	AVPR1A	BCL7A	BTG1	SCARB1	CD63	CDK2	CDK4	CMKLR1	COX6A1	CPM	CRY1	CS	CSRP2	CYP27B1	DGKA
loss	9p13.2	0.23453	0.23633	chr9:4679242-141213431	hsa-mir-602	hsa-mir-4292	hsa-mir-126	hsa-mir-219-2	hsa-mir-3154	hsa-mir-2861	hsa-mir-181b-2	hsa-mir-601	hsa-mir-600	hsa-mir-147	hsa-mir-455	hsa-mir-32	hsa-mir-1302-8	hsa-mir-24-1	hsa-mir-2278	hsa-let-7d	hsa-mir-4291	hsa-mir-4290	hsa-mir-3153	hsa-mir-4289	hsa-mir-7-1	hsa-mir-204	hsa-mir-1299	hsa-mir-873	hsa-mir-31	hsa-mir-491	hsa-mir-3152	hsa-mir-101-2	ABCA1	ABCA2	ABL1	ABO	ACO1	PLIN2	AK1	ALAD	ALDH1A1	ALDH1B1	ALDOB	AMBP	ANXA1	ANXA2P2	NUDT2	APBA1	AQP3
loss	16q23.1	0.25095	0.24793	chr16:1-90354753	hsa-mir-1910	hsa-mir-3182	hsa-mir-1972-2	hsa-mir-140	hsa-mir-1538	hsa-mir-328	hsa-mir-138-2	hsa-mir-3181	hsa-mir-1826	hsa-mir-762	hsa-mir-548w	hsa-mir-3179-3	hsa-mir-3180-2	hsa-mir-484	hsa-mir-1972-1	hsa-mir-3180-1	hsa-mir-365-1	hsa-mir-548h-2	hsa-mir-3178	hsa-mir-940	hsa-mir-1225	hsa-mir-3177	hsa-mir-662	hsa-mir-3176	AARS	ABAT	ABCA3	ADCY7	ADCY9	AP1G1	AFG3L1P	AGRP	ALDOA	AMFR	AQP8	APRT	ABCC6	ARHGDIG	ZFHX3	ATP2A1	ATP6V0C	BBS2	TNFRSF17	C16orf3	CA5A
loss	22q12.1	0.24728	0.24793	chr22:1-51304566	hsa-mir-3201	hsa-let-7b	hsa-mir-1249	hsa-mir-33a	hsa-mir-1281	hsa-mir-659	hsa-mir-3200	hsa-mir-3199-2	hsa-mir-548j	hsa-mir-650	hsa-mir-130b	hsa-mir-649	hsa-mir-1286	hsa-mir-1306	hsa-mir-185	hsa-mir-648	hsa-mir-3198	ACR	ACO2	ADORA2A	ADRBK2	ADSL	AP1B1	ARSA	ARVCF	ATF4	ATP6V1E1	BCR	BID	BIK	TSPO	MPPED1	CHKB	COMT	CPT1B	CRKL	CRYBA4	CRYBB1	CRYBB2	CRYBB2P1	CRYBB3	CSF2RB	CSNK1E	CYP2D7P1	CYP2D6
loss	20p12.1	1.6997e-28	1	chr20:1-63025520	hsa-mir-647	hsa-mir-4326	hsa-mir-124-3	hsa-mir-133a-2	hsa-mir-3195	hsa-mir-1257	hsa-mir-646	hsa-mir-298	hsa-mir-4325	hsa-mir-1302-5	hsa-mir-1259	hsa-mir-1289-1	hsa-mir-499	hsa-mir-644	hsa-mir-1825	hsa-mir-3193	hsa-mir-663	hsa-mir-3192	hsa-mir-103-2-as	hsa-mir-1292	hsa-mir-3194	ADA	ADRA1D	JAG1	AHCY	ASIP	ATP5E	AVP	BCL2L1	BFSP1	BMP2	BMP7	BPI	ENTPD6	CD40	CDC25B	CDH4	CEBPB	CENPB	CHGB	CHRNA4	COL9A3	CSE1L	CSNK2A1	CST1
[truncated: 1,653 more columns]

## Sheet: Supplementary Table 2
Supplementary Table 2: Clinicopathological data for 257 primary CRCs
					Univariable survival analysis for n=174 stage I-III MSS, 5-yr overall survival		Multivariable survival analysis for n=174 stage I-III MSS, 5-yr overall survival, ≥5 additional copies)
	Total series, n=257	OUH series, n=197	SUH series, n=60	Total series, MSS stage I-III, n=174	Hazard ratio (95% CI)	p-value	Hazard ratio (95% CI)	p-value	reference group
Gender
Female	144	108	36	90					female
Male	113	89	24	84			0.9 (0.5-1.5)	0.69
Age
Median	72	71	76	74			2.6 (1.4-4.7)	0.002	Below median
Minimum	27	27	30	30
Maximum	94	94	92	94
Tumor localization
Distal	131	109	22	106					Distal
Proximal	125	87	38	67			1.2 (0.7-2.2)	0.47
Synchronous, both	1	1	0	1			6.2 (0.7-57.0)	0.1
Tumor stage
I	43	43	0	35					Stage I
II	108	70	38	76			2.1 (0.7-6.3)	0.19
III	76	54	22	63			4.3 (1.5-12.4)	0.008
IV	30	30	0	0
5-year survival rates
Overall	0.64	0.64	0.63	0.7
MSI status
MSI	54	38	16	0
MSS	203	159	44	174
Amplification status
Patients with high-level focal amplifications affecting ERBB2/TOX3 /MYC/CCND2/ANXA11 with ≥5 copies	18	16	2	16	3.0 (1.5-5.9)	0.002	3.3 (1.6-6.8)	0.001	No amplification

## Sheet: Supplementary Table 3
Supplementary Table 3: Enrichment of Reactome pathways for in cis gain genes
Reactome pathway enrichment for genes with significant higher gene expression upon gain (red; n=378 genes) and significant lower gene expression upon loss
(blue; n=321 genes) that displayed >1.5-fold difference in median gene expression between the copy number altered and copy number neutral group.
All listed pathways were over-enriched in the group of interest.
Analysis Type:	PANTHER Overrepresentation Test (Released 20171205)
Annotation Version and Release Date:	Reactome version 58 Released 2016-12-07
Test Type:	FISHERS EXACT
Number of genes into analysis:	378
Reactome pathways	Reference gene list (Homo Sapiens)	Uploaded genes mapping to pathway	Expected	Fold enrichment	FDR adjusted p-value
Presynaptic phase of homologous DNA pairing and strand exchange (R-HSA-5693616)	39	7	0.71	9.89	0.00635
Homologous DNA Pairing and Strand Exchange (R-HSA-5693579)	42	7	0.76	9.18	0.00695
HDR through Single Strand Annealing (SSA) (R-HSA-5685938)	37	6	0.67	8.93	0.0215
HDR through Homologous Recombination (HRR) (R-HSA-5685942)	65	7	1.18	5.93	0.042
Regulation of TP53 Activity through Phosphorylation (R-HSA-6804756)	91	9	1.65	5.45	0.0167
DNA Double-Strand Break Repair (R-HSA-5693532)	145	11	2.63	4.18	0.021
Regulation of TP53 Activity (R-HSA-5633007)	152	11	2.76	3.99	0.0284
DNA Repair (R-HSA-73894)	289	18	5.25	3.43	0.00562
Cell Cycle (R-HSA-1640170)	568	35	10.31	3.39	2.03e-06
Cell Cycle, Mitotic (R-HSA-69278)	464	25	8.42	2.97	0.00182
Organelle biogenesis and maintenance (R-HSA-1852241)	339	17	6.15	2.76	0.0374
Transcriptional Regulation by TP53 (R-HSA-3700989)	351	17	6.37	2.67	0.0476
Generic Transcription Pathway (R-HSA-212436)	833	33	15.12	2.18	0.014
Gene Expression (R-HSA-74160)	1685	56	30.59	1.83	0.00555
Death Receptor Signalling (R-HSA-73887)	49	7	0.77	9.19	0.0149
Metabolism (R-HSA-1430728)	1968	56	30.58	1.83	0.0142

## Sheet: Supplementary Table 4
Supplementary Table 4:
Regions of copy number gain with a frequency difference of >0.25 between CMSs
Copy number gain. CMS2 versus CMS3										Copy number gain. CMS2 versus CMS4										Copy number gain. CMS4 versus CMS3
Genomic segments that were affected by gain and had >0.25 difference in frequency of gain in CMS2 compared to CMS3										Genomic segments that were affected by gain and had >0.25 difference in frequency of gain in CMS2 compared to CMS4										Genomic segments that were affected by gain and had >0.25 difference in frequency of gain in CMS4 compared to CMS3
All listed segments had higher frequency of gain in CMS2, no segments surpassed 0.25 in difference when more frequent in CMS3.										All listed segments had higher frequency of gain in CMS2, no segments surpassed 0.25 in difference when more frequent in CMS4.										All listed segments had higher frequency of gain in CMS4, no segments surpassed 0.25 in difference when more frequent in CMS3.
chrom	arm	start.pos	end.pos	GainFrequency_CMS2	GainFrequency_CMS3	CMS2-CMS3				chrom	arm	start.pos	end.pos	GainFrequency_CMS2	GainFrequency_CMS4	CMS2-CMS4				chrom	arm	start.pos	end.pos	GainFrequency_CMS3	GainFrequency_CMS4	CMS4-CMS3
20	q	29835261	30442803	95.082	50	45.082				20	p	15246745	15247022	44.2623	18.5185	25.7438				7	p	1666141	2246218	13.6364	59.2593	45.6229
20	q	30442804	30479465	95.082	50	45.082				20	p	15247023	15247464	44.2623	18.5185	25.7438				7	p	2246219	3349536	13.6364	59.2593	45.6229
20	q	30479466	30747496	95.082	50	45.082														7	p	3349537	3610073	13.6364	59.2593	45.6229
20	q	30747497	30885227	95.082	50	45.082														7	p	3610074	3621582	13.6364	59.2593	45.6229
20	q	30885228	31210043	95.082	50	45.082														7	p	3621583	3881389	13.6364	59.2593	45.6229
20	q	31210044	31213183	95.082	50	45.082														7	p	3881390	4250543	13.6364	59.2593	45.6229
20	q	31213184	31774779	95.082	50	45.082														7	p	4250544	4400633	13.6364	59.2593	45.6229
20	q	31774780	31994718	95.082	50	45.082														20	q	40345058	40645244	50	92.5926	42.5926
20	q	31994719	32239236	95.082	50	45.082														20	q	40645245	40702599	50	92.5926	42.5926
20	q	32239237	32310121	95.082	50	45.082														20	q	40702600	40948795	50	92.5926	42.5926
20	q	32310122	32695410	95.082	50	45.082														20	q	40948796	41262019	50	92.5926	42.5926
20	q	32695411	32954540	95.082	50	45.082														20	q	41262020	41296504	50	92.5926	42.5926
20	q	32954541	32955787	95.082	50	45.082														20	q	41296505	41482122	50	92.5926	42.5926
20	q	32955788	33173711	95.082	50	45.082														20	q	41482123	41586022	50	92.5926	42.5926
20	q	33173712	33187857	95.082	50	45.082														20	q	41586023	41603943	50	92.5926	42.5926
20	q	33713819	33862037	95.082	50	45.082														20	q	41603944	41757170	50	92.5926	42.5926
20	q	33862038	34110270	95.082	50	45.082														20	q	41757171	41850670	50	92.5926	42.5926
20	q	34110271	34313149	95.082	50	45.082														20	q	41850671	42015577	50	92.5926	42.5926
20	q	34313150	34386747	95.082	50	45.082														20	q	42015578	42043924	50	92.5926	42.5926
20	q	34386748	34723830	95.082	50	45.082														20	q	42043925	42046013	50	92.5926	42.5926
20	q	34723831	34982885	95.082	50	45.082														20	q	42046014	42053560	50	92.5926	42.5926
20	q	34982886	35000894	95.082	50	45.082														20	q	42053561	42074469	50	92.5926	42.5926
20	q	35000895	35301180	95.082	50	45.082														20	q	42074470	42323369	50	92.5926	42.5926
20	q	35301181	35330408	95.082	50	45.082														20	q	42323370	42363185	50	92.5926	42.5926
20	q	29528860	29648989	93.4426	50	43.4426														20	q	42363186	42564196	50	92.5926	42.5926
20	q	29648990	29743399	93.4426	50	43.4426														20	q	42564197	42584736	50	92.5926	42.5926
20	q	29743400	29835260	93.4426	50	43.4426														20	q	42584737	43005753	50	92.5926	42.5926
20	q	33187858	33221541	93.4426	50	43.4426														20	q	43005754	43349638	50	92.5926	42.5926
20	q	33221542	33272880	93.4426	50	43.4426														20	q	43349639	43357240	50	92.5926	42.5926
20	q	33272881	33299894	93.4426	50	43.4426														20	q	43357241	43556547	50	92.5926	42.5926
20	q	33299895	33453359	93.4426	50	43.4426														20	q	43556548	43588146	50	92.5926	42.5926
20	q	33453360	33467417	93.4426	50	43.4426														20	q	43588147	43711004	50	92.5926	42.5926
20	q	33467418	33713818	93.4426	50	43.4426														20	q	43711005	44066097	50	92.5926	42.5926
20	q	35330409	35802667	93.4426	50	43.4426														20	q	47638517	47769458	50	92.5926	42.5926
20	q	35802668	36162143	93.4426	50	43.4426														20	q	47769459	47841824	50	92.5926	42.5926
20	q	36162144	36233060	93.4426	50	43.4426														20	q	47841825	47941367	50	92.5926	42.5926
20	q	36233061	36422384	93.4426	50	43.4426														20	q	47941368	48920631	50	92.5926	42.5926
20	q	36422385	36729308	93.4426	50	43.4426														20	q	48920632	48996548	50	92.5926	42.5926
20	q	36729309	36864438	93.4426	50	43.4426														20	q	48996549	49048751	50	92.5926	42.5926
20	q	40645245	40702599	93.4426	50	43.4426														7	p	43259	719799	18.1818	59.2593	41.0774
20	q	40702600	40948795	93.4426	50	43.4426														7	p	719800	836195	18.1818	59.2593	41.0774
20	q	40948796	41262019	93.4426	50	43.4426														7	p	836196	1123719	18.1818	59.2593	41.0774
20	q	41262020	41296504	93.4426	50	43.4426														7	p	1123720	1666140	18.1818	59.2593	41.0774
20	q	41296505	41482122	93.4426	50	43.4426														7	p	4400634	4480992	18.1818	59.2593	41.0774
20	q	41482123	41586022	93.4426	50	43.4426														7	p	4480993	4905115	18.1818	59.2593	41.0774
20	q	41586023	41603943	93.4426	50	43.4426														7	p	4905116	4914306	18.1818	59.2593	41.0774
20	q	41603944	41757170	93.4426	50	43.4426														7	p	4914307	5265063	18.1818	59.2593	41.0774
20	q	41757171	41850670	93.4426	50	43.4426														7	p	5265064	5505847	18.1818	59.2593	41.0774
20	q	41850671	42015577	93.4426	50	43.4426														7	p	5505848	6067806	18.1818	59.2593	41.0774
20	q	42015578	42043924	93.4426	50	43.4426														7	p	6067807	7057542	18.1818	59.2593	41.0774
20	q	42043925	42046013	93.4426	50	43.4426														7	p	7057543	7058650	18.1818	59.2593	41.0774
20	q	42046014	42053560	93.4426	50	43.4426														7	p	7058651	7059379	18.1818	59.2593	41.0774
20	q	42053561	42074469	93.4426	50	43.4426														7	p	7059380	7086178	18.1818	59.2593	41.0774
20	q	42074470	42323369	93.4426	50	43.4426														7	p	7086179	7278918	18.1818	59.2593	41.0774
20	q	42323370	42363185	93.4426	50	43.4426														7	p	7278919	7583592	18.1818	59.2593	41.0774
20	q	42363186	42564196	93.4426	50	43.4426														7	p	7583593	7592583	18.1818	59.2593	41.0774
20	q	42564197	42584736	93.4426	50	43.4426														7	p	28055803	28066807	18.1818	59.2593	41.0774
20	q	42584737	43005753	93.4426	50	43.4426														7	p	28066808	30024290	18.1818	59.2593	41.0774
20	q	43005754	43349638	93.4426	50	43.4426														7	p	37154798	38246284	18.1818	59.2593	41.0774
20	q	43349639	43357240	93.4426	50	43.4426														20	q	29648990	29743399	50	88.8889	38.8889
20	q	43357241	43556547	93.4426	50	43.4426														20	q	29743400	29835260	50	88.8889	38.8889
20	q	43556548	43588146	93.4426	50	43.4426														20	q	29835261	30442803	50	88.8889	38.8889
20	q	43588147	43711004	93.4426	50	43.4426														20	q	30442804	30479465	50	88.8889	38.8889
20	q	43711005	44066097	93.4426	50	43.4426														20	q	30479466	30747496	50	88.8889	38.8889
20	q	44066098	44175426	93.4426	50	43.4426														20	q	30747497	30885227	50	88.8889	38.8889
20	q	44175427	44176148	93.4426	50	43.4426														20	q	30885228	31210043	50	88.8889	38.8889
20	q	44176149	44349467	93.4426	50	43.4426														20	q	31210044	31213183	50	88.8889	38.8889
20	q	44349468	44379529	93.4426	50	43.4426														20	q	31213184	31774779	50	88.8889	38.8889
20	q	44379530	44993275	93.4426	50	43.4426														20	q	31774780	31994718	50	88.8889	38.8889
7	q	61063974	62077303	55.7377	13.6364	42.1013														20	q	31994719	32239236	50	88.8889	38.8889
7	q	62077304	62077471	55.7377	13.6364	42.1013														20	q	32239237	32310121	50	88.8889	38.8889
20	q	29515658	29528859	91.8033	50	41.8033														20	q	32310122	32695410	50	88.8889	38.8889
20	q	36864439	36981646	91.8033	50	41.8033														20	q	32695411	32954540	50	88.8889	38.8889
20	q	36981647	37146477	91.8033	50	41.8033														20	q	32954541	32955787	50	88.8889	38.8889
20	q	39377968	39416687	91.8033	50	41.8033														20	q	32955788	33173711	50	88.8889	38.8889
20	q	39416688	39678634	91.8033	50	41.8033														20	q	33173712	33187857	50	88.8889	38.8889
20	q	39678635	39714298	91.8033	50	41.8033														20	q	33187858	33221541	50	88.8889	38.8889
20	q	39714299	39827278	91.8033	50	41.8033														20	q	33221542	33272880	50	88.8889	38.8889
20	q	39827279	39914576	91.8033	50	41.8033														20	q	33272881	33299894	50	88.8889	38.8889
20	q	39914577	39956003	91.8033	50	41.8033														20	q	33299895	33453359	50	88.8889	38.8889
20	q	39956004	40174435	91.8033	50	41.8033														20	q	33453360	33467417	50	88.8889	38.8889
20	q	40174436	40345057	91.8033	50	41.8033														20	q	33467418	33713818	50	88.8889	38.8889
20	q	40345058	40645244	91.8033	50	41.8033														20	q	33713819	33862037	50	88.8889	38.8889
20	q	44993276	45020082	91.8033	50	41.8033														20	q	33862038	34110270	50	88.8889	38.8889
20	q	45020083	45023266	91.8033	50	41.8033														20	q	34110271	34313149	50	88.8889	38.8889
20	q	45023267	45086237	91.8033	50	41.8033														20	q	34313150	34386747	50	88.8889	38.8889
20	q	45169326	45483851	91.8033	50	41.8033														20	q	34386748	34723830	50	88.8889	38.8889
20	q	47769459	47841824	91.8033	50	41.8033														20	q	34723831	34982885	50	88.8889	38.8889
20	q	47841825	47941367	91.8033	50	41.8033														20	q	34982886	35000894	50	88.8889	38.8889
20	q	47941368	48920631	91.8033	50	41.8033														20	q	35000895	35301180	50	88.8889	38.8889
20	q	48920632	48996548	91.8033	50	41.8033														20	q	35301181	35330408	50	88.8889	38.8889
20	q	48996549	49048751	91.8033	50	41.8033														20	q	35330409	35802667	50	88.8889	38.8889
20	q	49048752	49116578	91.8033	50	41.8033														20	q	35802668	36162143	50	88.8889	38.8889
20	q	49116579	49293130	91.8033	50	41.8033														20	q	36162144	36233060	50	88.8889	38.8889
20	q	49293131	49304810	91.8033	50	41.8033														20	q	36233061	36422384	50	88.8889	38.8889
20	q	49304811	49414947	91.8033	50	41.8033														20	q	36422385	36729308	50	88.8889	38.8889
20	q	49414948	49738688	91.8033	50	41.8033														20	q	36729309	36864438	50	88.8889	38.8889
20	q	49738689	49939141	91.8033	50	41.8033														20	q	36864439	36981646	50	88.8889	38.8889
20	q	49939142	49991801	91.8033	50	41.8033														20	q	36981647	37146477	50	88.8889	38.8889
20	q	49991802	50021802	91.8033	50	41.8033														20	q	37146478	37633838	50	88.8889	38.8889
20	q	50021803	50039281	91.8033	50	41.8033														20	q	37633839	37842371	50	88.8889	38.8889
20	q	50039282	50098265	91.8033	50	41.8033														20	q	37842372	37851953	50	88.8889	38.8889
20	q	50098266	50397204	91.8033	50	41.8033														20	q	37851954	38547740	50	88.8889	38.8889
20	q	50397205	50598801	91.8033	50	41.8033														20	q	38547741	38835249	50	88.8889	38.8889
20	q	50598802	50715866	91.8033	50	41.8033														20	q	38835250	39036066	50	88.8889	38.8889
20	q	50715867	50738818	91.8033	50	41.8033														20	q	39036067	39124748	50	88.8889	38.8889
20	q	50738819	50740878	91.8033	50	41.8033														20	q	39124749	39328829	50	88.8889	38.8889
20	q	50740879	50785289	91.8033	50	41.8033														20	q	39328830	39377967	50	88.8889	38.8889
20	q	50785290	50841860	91.8033	50	41.8033														20	q	39377968	39416687	50	88.8889	38.8889
20	q	50841861	50931057	91.8033	50	41.8033														20	q	39416688	39678634	50	88.8889	38.8889
20	q	50931058	51005481	91.8033	50	41.8033														20	q	39678635	39714298	50	88.8889	38.8889
20	q	51005482	51126235	91.8033	50	41.8033														20	q	39714299	39827278	50	88.8889	38.8889
20	q	51126236	51437851	91.8033	50	41.8033														20	q	39827279	39914576	50	88.8889	38.8889
20	q	51437852	51451460	91.8033	50	41.8033														20	q	39914577	39956003	50	88.8889	38.8889
20	q	51451461	51670803	91.8033	50	41.8033														20	q	39956004	40174435	50	88.8889	38.8889
20	q	51670804	51736260	91.8033	50	41.8033														20	q	40174436	40345057	50	88.8889	38.8889
20	q	51736261	51865567	91.8033	50	41.8033														20	q	44066098	44175426	50	88.8889	38.8889
20	q	51865568	51881704	91.8033	50	41.8033														20	q	44175427	44176148	50	88.8889	38.8889
20	q	51881705	51952586	91.8033	50	41.8033														20	q	44176149	44349467	50	88.8889	38.8889
20	q	51952587	52108698	91.8033	50	41.8033														20	q	44349468	44379529	50	88.8889	38.8889
20	q	52108699	52173219	91.8033	50	41.8033														20	q	44379530	44993275	50	88.8889	38.8889
20	q	52173220	52348023	91.8033	50	41.8033														20	q	44993276	45020082	50	88.8889	38.8889
20	q	52348024	52537976	91.8033	50	41.8033														20	q	45020083	45023266	50	88.8889	38.8889
20	q	52537977	52552683	91.8033	50	41.8033														20	q	45023267	45086237	50	88.8889	38.8889
20	q	52552684	52646338	91.8033	50	41.8033														20	q	45086238	45169325	50	88.8889	38.8889
20	q	52660613	53053081	91.8033	50	41.8033														20	q	45169326	45483851	50	88.8889	38.8889
20	q	53053082	53360959	91.8033	50	41.8033														20	q	45483852	45931754	50	88.8889	38.8889
20	q	53360960	53756163	91.8033	50	41.8033														20	q	45931755	46310588	50	88.8889	38.8889
20	p	25299024	25337800	77.0492	36.3636	40.6855														20	q	46310589	46997461	50	88.8889	38.8889
20	p	25337801	25378570	77.0492	36.3636	40.6855														20	q	46997462	47069331	50	88.8889	38.8889
20	p	25378571	25433724	77.0492	36.3636	40.6855														20	q	47069332	47080453	50	88.8889	38.8889
7	p	1666141	2246218	54.0984	13.6364	40.462														20	q	47080454	47109076	50	88.8889	38.8889
7	p	2246219	3349536	54.0984	13.6364	40.462														20	q	47109077	47175327	50	88.8889	38.8889
7	p	3349537	3610073	54.0984	13.6364	40.462														20	q	47175328	47194854	50	88.8889	38.8889
7	p	3610074	3621582	54.0984	13.6364	40.462														20	q	47194855	47638516	50	88.8889	38.8889
7	p	3621583	3881389	54.0984	13.6364	40.462														20	q	49048752	49116578	50	88.8889	38.8889
7	p	3881390	4250543	54.0984	13.6364	40.462														20	q	49116579	49293130	50	88.8889	38.8889
7	p	4250544	4400633	54.0984	13.6364	40.462														20	q	49293131	49304810	50	88.8889	38.8889
7	q	62077472	62077786	54.0984	13.6364	40.462														20	q	49304811	49414947	50	88.8889	38.8889
7	q	62077787	62296213	54.0984	13.6364	40.462														20	q	49414948	49738688	50	88.8889	38.8889
7	q	62296214	62389760	54.0984	13.6364	40.462														20	q	49738689	49939141	50	88.8889	38.8889
7	q	62389761	62399062	54.0984	13.6364	40.462														20	q	51736261	51865567	50	88.8889	38.8889
20	q	29420352	29515657	90.1639	50	40.1639														20	q	51865568	51881704	50	88.8889	38.8889
20	q	37146478	37633838	90.1639	50	40.1639														20	q	51881705	51952586	50	88.8889	38.8889
20	q	37633839	37842371	90.1639	50	40.1639														20	q	51952587	52108698	50	88.8889	38.8889
20	q	37842372	37851953	90.1639	50	40.1639														20	q	52108699	52173219	50	88.8889	38.8889
20	q	38547741	38835249	90.1639	50	40.1639														20	q	52173220	52348023	50	88.8889	38.8889
20	q	38835250	39036066	90.1639	50	40.1639														20	q	52348024	52537976	50	88.8889	38.8889
20	q	39036067	39124748	90.1639	50	40.1639														20	q	52537977	52552683	50	88.8889	38.8889
20	q	39124749	39328829	90.1639	50	40.1639														7	q	61063974	62077303	13.6364	51.8519	38.2155
20	q	39328830	39377967	90.1639	50	40.1639														7	q	62077304	62077471	13.6364	51.8519	38.2155
20	q	45086238	45169325	90.1639	50	40.1639														7	p	55497956	56563563	18.1818	55.5556	37.3737
20	q	45483852	45931754	90.1639	50	40.1639														7	p	56563564	56601127	18.1818	55.5556	37.3737
20	q	45931755	46310588	90.1639	50	40.1639														7	p	56601128	56829819	18.1818	55.5556	37.3737
20	q	46310589	46997461	90.1639	50	40.1639														7	p	56829820	56830827	18.1818	55.5556	37.3737
20	q	46997462	47069331	90.1639	50	40.1639														7	p	56830828	57375753	18.1818	55.5556	37.3737
20	q	47069332	47080453	90.1639	50	40.1639														7	p	57375754	57665853	18.1818	55.5556	37.3737
20	q	47080454	47109076	90.1639	50	40.1639														7	p	57665854	58019983	18.1818	55.5556	37.3737
20	q	47109077	47175327	90.1639	50	40.1639														7	p	7592584	7707102	22.7273	59.2593	36.532
20	q	47175328	47194854	90.1639	50	40.1639														7	p	7707103	7860673	22.7273	59.2593	36.532
20	q	47194855	47638516	90.1639	50	40.1639														7	p	7860674	7987298	22.7273	59.2593	36.532
20	q	47638517	47769458	90.1639	50	40.1639														7	p	7987299	8130867	22.7273	59.2593	36.532
20	q	53756164	53918410	90.1639	50	40.1639														7	p	8130868	8146882	22.7273	59.2593	36.532
20	p	24984030	24997874	75.4098	36.3636	39.0462														7	p	8146883	8467698	22.7273	59.2593	36.532
20	p	24997875	25013507	75.4098	36.3636	39.0462														7	p	8467699	8548117	22.7273	59.2593	36.532
20	p	25013508	25105519	75.4098	36.3636	39.0462														7	p	8548118	8826527	22.7273	59.2593	36.532
20	p	25105520	25202052	75.4098	36.3636	39.0462														7	p	8826528	8869496	22.7273	59.2593	36.532
20	p	25202053	25258703	75.4098	36.3636	39.0462														7	p	8869497	8960780	22.7273	59.2593	36.532
20	p	25258704	25296937	75.4098	36.3636	39.0462														7	p	8960781	8990657	22.7273	59.2593	36.532
20	p	25296938	25299023	75.4098	36.3636	39.0462														7	p	8990658	9125844	22.7273	59.2593	36.532
7	q	62399063	62453774	52.459	13.6364	38.8227														7	p	9125845	9228762	22.7273	59.2593	36.532
7	q	62453775	63113591	52.459	13.6364	38.8227														7	p	9228763	9231203	22.7273	59.2593	36.532
20	q	37851954	38547740	88.5246	50	38.5246														7	p	9231204	9519138	22.7273	59.2593	36.532
7	p	37154798	38246284	55.7377	18.1818	37.5559														7	p	10164668	10231231	22.7273	59.2593	36.532
7	p	56830828	57375753	55.7377	18.1818	37.5559														7	p	10231232	10918079	22.7273	59.2593	36.532
7	p	57375754	57665853	55.7377	18.1818	37.5559														7	p	10918080	10987827	22.7273	59.2593	36.532
7	p	57665854	58019983	55.7377	18.1818	37.5559														7	p	10987828	11491985	22.7273	59.2593	36.532
20	p	24541342	24698983	73.7705	36.3636	37.4069														7	p	11491986	11711451	22.7273	59.2593	36.532
20	p	24698984	24904350	73.7705	36.3636	37.4069														7	p	11711452	11797142	22.7273	59.2593	36.532
20	p	24904351	24938177	73.7705	36.3636	37.4069														7	p	11797143	12501287	22.7273	59.2593	36.532
20	p	24938178	24984029	73.7705	36.3636	37.4069														7	p	12501288	13214657	22.7273	59.2593	36.532
7	q	63113592	63137167	50.8197	13.6364	37.1833														7	p	13214658	13531900	22.7273	59.2593	36.532
7	q	63137168	63149009	50.8197	13.6364	37.1833														7	p	13531901	14213640	22.7273	59.2593	36.532
7	q	63149010	63253315	50.8197	13.6364	37.1833														7	p	14213641	16058676	22.7273	59.2593	36.532
7	q	63253316	63326529	50.8197	13.6364	37.1833														7	p	16058677	16422290	22.7273	59.2593	36.532
7	q	63404669	63630881	50.8197	13.6364	37.1833														7	p	16422291	16909435	22.7273	59.2593	36.532
20	q	52646339	52656180	86.8852	50	36.8852														7	p	16909436	16989284	22.7273	59.2593	36.532
20	q	52656181	52660612	86.8852	50	36.8852														7	p	16989285	17211449	22.7273	59.2593	36.532
7	q	133795773	133798060	45.9016	9.09091	36.8107														7	p	17211450	17220641	22.7273	59.2593	36.532
7	q	133798061	133802720	45.9016	9.09091	36.8107														7	p	17220642	17287418	22.7273	59.2593	36.532
20	p	25900778	25943026	81.9672	45.4545	36.5127														7	p	17287419	17998275	22.7273	59.2593	36.532
20	p	25943027	25965277	81.9672	45.4545	36.5127														7	p	17998276	19770290	22.7273	59.2593	36.532
20	p	25965278	26037793	81.9672	45.4545	36.5127														7	p	19770291	20006756	22.7273	59.2593	36.532
20	p	26037794	26305579	81.9672	45.4545	36.5127														7	p	20006757	21300029	22.7273	59.2593	36.532
20	p	25433725	25508669	77.0492	40.9091	36.1401														7	p	21300030	21630181	22.7273	59.2593	36.532
20	p	25508670	25517584	77.0492	40.9091	36.1401														7	p	21630182	22157681	22.7273	59.2593	36.532
20	p	25517585	25601884	77.0492	40.9091	36.1401														7	p	22157682	22536360	22.7273	59.2593	36.532
20	p	25601885	25731956	77.0492	40.9091	36.1401														7	p	22536361	24358684	22.7273	59.2593	36.532
7	p	43259	719799	54.0984	18.1818	35.9165														7	p	24358685	25020515	22.7273	59.2593	36.532
7	p	836196	1123719	54.0984	18.1818	35.9165														7	p	25020516	26123178	22.7273	59.2593	36.532
7	p	1123720	1666140	54.0984	18.1818	35.9165														7	p	26123179	26576243	22.7273	59.2593	36.532
7	p	4400634	4480992	54.0984	18.1818	35.9165														7	p	26576244	26685288	22.7273	59.2593	36.532
7	p	4480993	4905115	54.0984	18.1818	35.9165														7	p	26685289	26692634	22.7273	59.2593	36.532
7	p	4905116	4914306	54.0984	18.1818	35.9165														7	p	26692635	26697990	22.7273	59.2593	36.532
7	p	4914307	5265063	54.0984	18.1818	35.9165														7	p	26697991	26721678	22.7273	59.2593	36.532
7	p	5265064	5505847	54.0984	18.1818	35.9165														7	p	26721679	27069534	22.7273	59.2593	36.532
7	p	5505848	6067806	54.0984	18.1818	35.9165														7	p	27069535	27275080	22.7273	59.2593	36.532
7	p	6067807	7057542	54.0984	18.1818	35.9165														7	p	27275081	27319717	22.7273	59.2593	36.532
7	p	7057543	7058650	54.0984	18.1818	35.9165														7	p	27319718	28055802	22.7273	59.2593	36.532
7	p	7058651	7059379	54.0984	18.1818	35.9165														7	p	30024291	30279197	22.7273	59.2593	36.532
7	p	7059380	7086178	54.0984	18.1818	35.9165														7	p	33235533	33237806	22.7273	59.2593	36.532
7	p	7086179	7278918	54.0984	18.1818	35.9165														7	p	33237807	33637508	22.7273	59.2593	36.532
7	p	7278919	7583592	54.0984	18.1818	35.9165														7	p	33637509	33771440	22.7273	59.2593	36.532
7	p	7583593	7592583	54.0984	18.1818	35.9165														7	p	33771441	34192826	22.7273	59.2593	36.532
7	p	55497956	56563563	54.0984	18.1818	35.9165														7	p	34192827	34471414	22.7273	59.2593	36.532
7	p	56563564	56601127	54.0984	18.1818	35.9165														7	p	34471415	34838008	22.7273	59.2593	36.532
7	p	56601128	56829819	54.0984	18.1818	35.9165														7	p	34838009	35792489	22.7273	59.2593	36.532
7	p	56829820	56830827	54.0984	18.1818	35.9165														7	p	35792490	35926722	22.7273	59.2593	36.532
20	p	24137004	24339038	72.1311	36.3636	35.7675														7	p	35926723	36365982	22.7273	59.2593	36.532
20	p	24339039	24432173	72.1311	36.3636	35.7675														7	p	36365983	36929027	22.7273	59.2593	36.532
20	p	24432174	24541341	72.1311	36.3636	35.7675														7	p	36929028	36957765	22.7273	59.2593	36.532
20	q	53918411	54333626	90.1639	54.5455	35.6185														7	p	36957766	37154797	22.7273	59.2593	36.532
20	q	54333627	54798559	90.1639	54.5455	35.6185														7	p	38246285	38677120	22.7273	59.2593	36.532
20	q	54798560	54804949	90.1639	54.5455	35.6185														7	p	41376476	42431324	22.7273	59.2593	36.532
20	q	54804950	54837313	90.1639	54.5455	35.6185														7	p	42431325	44090424	22.7273	59.2593	36.532
20	q	54837314	54923230	90.1639	54.5455	35.6185														7	p	44090425	44435818	22.7273	59.2593	36.532
20	q	54923231	55043107	90.1639	54.5455	35.6185														7	p	44435819	45376235	22.7273	59.2593	36.532
20	q	55043108	55087928	90.1639	54.5455	35.6185														7	p	45376236	46356000	22.7273	59.2593	36.532
20	q	55087929	55103725	90.1639	54.5455	35.6185														7	p	46356001	46513762	22.7273	59.2593	36.532
20	q	55103726	55290683	90.1639	54.5455	35.6185														7	p	46513763	47261090	22.7273	59.2593	36.532
7	q	63326530	63404668	49.1803	13.6364	35.544														7	p	47261091	47335883	22.7273	59.2593	36.532
7	q	63630882	64666355	49.1803	13.6364	35.544														7	p	47335884	47623549	22.7273	59.2593	36.532
7	q	68263699	68773090	49.1803	13.6364	35.544														7	p	47623550	48247440	22.7273	59.2593	36.532
7	q	68773091	69087644	49.1803	13.6364	35.544														7	p	48247441	48339180	22.7273	59.2593	36.532
7	q	69087645	69864147	49.1803	13.6364	35.544														7	p	48339181	48368067	22.7273	59.2593	36.532
7	q	69864148	70328625	49.1803	13.6364	35.544														7	p	48368068	48381895	22.7273	59.2593	36.532
20	q	62935382	62956153	85.2459	50	35.2459														7	p	48381896	49054588	22.7273	59.2593	36.532
7	q	133785187	133795649	44.2623	9.09091	35.1714														7	p	49054589	49120629	22.7273	59.2593	36.532
7	q	133795650	133795684	44.2623	9.09091	35.1714														7	p	49120630	50201025	22.7273	59.2593	36.532
7	q	133795685	133795772	44.2623	9.09091	35.1714														7	p	50201026	50567464	22.7273	59.2593	36.532
20	p	25782586	25862414	80.3279	45.4545	34.8733														7	p	50567465	50569349	22.7273	59.2593	36.532
20	p	25862415	25900777	80.3279	45.4545	34.8733														7	p	50569350	51225498	22.7273	59.2593	36.532
7	p	719800	836195	52.459	18.1818	34.2772														7	p	51225499	53144838	22.7273	59.2593	36.532
7	p	28055803	28066807	52.459	18.1818	34.2772														7	p	53144839	53188792	22.7273	59.2593	36.532
7	p	28066808	30024290	52.459	18.1818	34.2772														7	p	53863329	54001019	22.7273	59.2593	36.532
20	p	23850196	24120658	70.4918	36.3636	34.1282														7	p	54001020	54029735	22.7273	59.2593	36.532
20	p	24120659	24131917	70.4918	36.3636	34.1282														7	p	54029736	54058772	22.7273	59.2593	36.532
20	p	24131918	24137003	70.4918	36.3636	34.1282														7	q	133795685	133795772	9.09091	44.4444	35.3535
20	q	55290684	55426856	88.5246	54.5455	33.9791														7	q	133795773	133798060	9.09091	44.4444	35.3535
20	q	55426857	55458306	88.5246	54.5455	33.9791														7	q	133798061	133802720	9.09091	44.4444	35.3535
20	q	55458307	55824177	88.5246	54.5455	33.9791														7	q	141796423	141798277	9.09091	44.4444	35.3535
20	q	55824178	56120039	88.5246	54.5455	33.9791														20	q	29515658	29528859	50	85.1852	35.1852
20	q	56120040	56161209	88.5246	54.5455	33.9791														20	q	29528860	29648989	50	85.1852	35.1852
20	q	56161210	56202612	88.5246	54.5455	33.9791														20	q	49939142	49991801	50	85.1852	35.1852
20	q	56202613	56222455	88.5246	54.5455	33.9791														20	q	49991802	50021802	50	85.1852	35.1852
20	q	56222456	56414920	88.5246	54.5455	33.9791														20	q	50021803	50039281	50	85.1852	35.1852
20	q	56414921	56744156	88.5246	54.5455	33.9791														20	q	50039282	50098265	50	85.1852	35.1852
20	q	56744157	56809603	88.5246	54.5455	33.9791														20	q	50098266	50397204	50	85.1852	35.1852
20	q	56809604	57054881	88.5246	54.5455	33.9791														20	q	50397205	50598801	50	85.1852	35.1852
20	q	57054882	57111887	88.5246	54.5455	33.9791														20	q	50598802	50715866	50	85.1852	35.1852
20	q	58173291	58270774	88.5246	54.5455	33.9791														20	q	50715867	50738818	50	85.1852	35.1852
20	q	58270775	58324420	88.5246	54.5455	33.9791														20	q	50738819	50740878	50	85.1852	35.1852
20	q	58324421	58410945	88.5246	54.5455	33.9791														20	q	50740879	50785289	50	85.1852	35.1852
20	q	58410946	58412866	88.5246	54.5455	33.9791														20	q	50785290	50841860	50	85.1852	35.1852
20	q	58412867	58937095	88.5246	54.5455	33.9791														20	q	50841861	50931057	50	85.1852	35.1852
20	q	58937096	59082423	88.5246	54.5455	33.9791														20	q	50931058	51005481	50	85.1852	35.1852
20	q	59082424	59547894	88.5246	54.5455	33.9791														20	q	51005482	51126235	50	85.1852	35.1852
20	q	59547895	59777314	88.5246	54.5455	33.9791														20	q	51126236	51437851	50	85.1852	35.1852
20	q	59777315	59861729	88.5246	54.5455	33.9791														20	q	51437852	51451460	50	85.1852	35.1852
20	q	59861730	60006007	88.5246	54.5455	33.9791														20	q	51451461	51670803	50	85.1852	35.1852
20	q	60006008	60461998	88.5246	54.5455	33.9791														20	q	51670804	51736260	50	85.1852	35.1852
20	q	60461999	60491775	88.5246	54.5455	33.9791														20	q	52552684	52646338	50	85.1852	35.1852
20	q	60491776	60532954	88.5246	54.5455	33.9791														20	q	52646339	52656180	50	85.1852	35.1852
20	q	60532955	60732815	88.5246	54.5455	33.9791														20	q	52656181	52660612	50	85.1852	35.1852
20	q	60732816	61158911	88.5246	54.5455	33.9791														20	q	52660613	53053081	50	85.1852	35.1852
20	q	61158912	61208722	88.5246	54.5455	33.9791														20	q	53053082	53360959	50	85.1852	35.1852
20	q	61208723	61717549	88.5246	54.5455	33.9791														20	q	53360960	53756163	50	85.1852	35.1852
20	q	61717550	62468111	88.5246	54.5455	33.9791														20	q	53756164	53918410	50	85.1852	35.1852
7	q	64666356	64671266	47.541	13.6364	33.9046														7	q	62077472	62077786	13.6364	48.1481	34.5118
7	q	64671267	64678080	47.541	13.6364	33.9046														7	q	62077787	62296213	13.6364	48.1481	34.5118
7	q	64678081	64949439	47.541	13.6364	33.9046														7	q	62296214	62389760	13.6364	48.1481	34.5118
7	q	64949440	65069587	47.541	13.6364	33.9046														7	q	124957649	125008018	13.6364	48.1481	34.5118
7	q	65069588	65069725	47.541	13.6364	33.9046														7	q	125008019	125652521	13.6364	48.1481	34.5118
7	q	65069726	65093294	47.541	13.6364	33.9046														7	q	144957547	145643539	13.6364	48.1481	34.5118
7	q	65093295	65377118	47.541	13.6364	33.9046														20	q	55426857	55458306	54.5455	88.8889	34.3434
7	q	65377119	66923938	47.541	13.6364	33.9046														20	q	55458307	55824177	54.5455	88.8889	34.3434
7	q	66923939	67011089	47.541	13.6364	33.9046														20	q	55824178	56120039	54.5455	88.8889	34.3434
7	q	67011090	67037067	47.541	13.6364	33.9046														20	q	56120040	56161209	54.5455	88.8889	34.3434
7	q	67037068	67613661	47.541	13.6364	33.9046														20	q	56161210	56202612	54.5455	88.8889	34.3434
7	q	67613662	68115043	47.541	13.6364	33.9046														20	q	56202613	56222455	54.5455	88.8889	34.3434
7	q	68115044	68263698	47.541	13.6364	33.9046														20	q	56222456	56414920	54.5455	88.8889	34.3434
7	q	70328626	70957993	47.541	13.6364	33.9046														20	q	56414921	56744156	54.5455	88.8889	34.3434
7	q	70957994	71584018	47.541	13.6364	33.9046														20	q	56744157	56809603	54.5455	88.8889	34.3434
7	q	71584019	72238112	47.541	13.6364	33.9046														20	q	56809604	57054881	54.5455	88.8889	34.3434
7	q	72238113	72252137	47.541	13.6364	33.9046														20	q	57054882	57111887	54.5455	88.8889	34.3434
7	q	72252138	74031145	47.541	13.6364	33.9046														20	q	57111888	57153276	54.5455	88.8889	34.3434
7	q	74031146	75058298	47.541	13.6364	33.9046														20	q	57153277	57188370	54.5455	88.8889	34.3434
7	q	75058299	75651179	47.541	13.6364	33.9046														20	q	57188371	57276334	54.5455	88.8889	34.3434
7	q	75651180	76073785	47.541	13.6364	33.9046														20	q	57276335	57386886	54.5455	88.8889	34.3434
7	q	76073786	76170568	47.541	13.6364	33.9046														20	q	57386887	57827921	54.5455	88.8889	34.3434
7	q	76607054	76797061	47.541	13.6364	33.9046														20	q	57827922	57879579	54.5455	88.8889	34.3434
7	q	76797062	77698138	47.541	13.6364	33.9046														20	q	57879580	58087975	54.5455	88.8889	34.3434
7	q	77698139	77707202	47.541	13.6364	33.9046														20	q	58087976	58173290	54.5455	88.8889	34.3434
7	q	77707203	77769524	47.541	13.6364	33.9046														20	q	58173291	58270774	54.5455	88.8889	34.3434
7	q	77769525	78240226	47.541	13.6364	33.9046														20	q	58270775	58324420	54.5455	88.8889	34.3434
7	q	78240227	78353705	47.541	13.6364	33.9046														20	q	58324421	58410945	54.5455	88.8889	34.3434
7	q	78353706	78681761	47.541	13.6364	33.9046														20	q	58410946	58412866	54.5455	88.8889	34.3434
7	q	78681762	78820310	47.541	13.6364	33.9046														20	q	58412867	58937095	54.5455	88.8889	34.3434
7	q	78820311	79190412	47.541	13.6364	33.9046														20	q	58937096	59082423	54.5455	88.8889	34.3434
7	q	79190413	79553672	47.541	13.6364	33.9046														20	q	59082424	59547894	54.5455	88.8889	34.3434
7	q	79553673	80054285	47.541	13.6364	33.9046														20	q	59547895	59777314	54.5455	88.8889	34.3434
7	q	80054286	80564751	47.541	13.6364	33.9046														20	q	59777315	59861729	54.5455	88.8889	34.3434
7	q	80564752	80594466	47.541	13.6364	33.9046														20	q	59861730	60006007	54.5455	88.8889	34.3434
7	q	80594467	80868107	47.541	13.6364	33.9046														20	q	60006008	60461998	54.5455	88.8889	34.3434
7	q	80868108	80976536	47.541	13.6364	33.9046														20	q	60461999	60491775	54.5455	88.8889	34.3434
7	q	80976537	81005263	47.541	13.6364	33.9046														20	q	60491776	60532954	54.5455	88.8889	34.3434
7	q	81005264	81090625	47.541	13.6364	33.9046														20	q	60532955	60732815	54.5455	88.8889	34.3434
7	q	81090626	81153109	47.541	13.6364	33.9046														20	q	60732816	61158911	54.5455	88.8889	34.3434
7	q	81153110	81630609	47.541	13.6364	33.9046														20	q	61158912	61208722	54.5455	88.8889	34.3434
7	q	81630610	81730016	47.541	13.6364	33.9046														20	q	61208723	61717549	54.5455	88.8889	34.3434
7	q	81730017	82844453	47.541	13.6364	33.9046														20	q	61717550	62468111	54.5455	88.8889	34.3434
7	q	82844454	83594837	47.541	13.6364	33.9046														20	q	62468112	62935381	54.5455	88.8889	34.3434
7	q	83594838	83654137	47.541	13.6364	33.9046														13	q	110197776	110263062	36.3636	70.3704	34.0067
7	q	83654138	85682633	47.541	13.6364	33.9046														20	p	24938178	24984029	36.3636	70.3704	34.0067
7	q	85682634	85694817	47.541	13.6364	33.9046														20	p	24984030	24997874	36.3636	70.3704	34.0067
7	q	85694818	85797102	47.541	13.6364	33.9046														20	p	24997875	25013507	36.3636	70.3704	34.0067
7	q	90415131	90777168	47.541	13.6364	33.9046														20	p	25013508	25105519	36.3636	70.3704	34.0067
7	q	90777169	90895839	47.541	13.6364	33.9046														20	p	25105520	25202052	36.3636	70.3704	34.0067
7	q	90895840	91167814	47.541	13.6364	33.9046														20	p	25202053	25258703	36.3636	70.3704	34.0067
7	q	91167815	92491891	47.541	13.6364	33.9046														20	p	25258704	25296937	36.3636	70.3704	34.0067
7	q	92491892	92592004	47.541	13.6364	33.9046														20	p	25296938	25299023	36.3636	70.3704	34.0067
7	q	92592005	93622264	47.541	13.6364	33.9046														20	p	25299024	25337800	36.3636	70.3704	34.0067
7	q	93622265	94937790	47.541	13.6364	33.9046														20	p	25337801	25378570	36.3636	70.3704	34.0067
7	q	94937791	96265585	47.541	13.6364	33.9046														7	p	9519139	9525396	22.7273	55.5556	32.8283
7	q	96265586	97500123	47.541	13.6364	33.9046														7	p	9525397	9708536	22.7273	55.5556	32.8283
7	q	97500124	98878550	47.541	13.6364	33.9046														7	p	9708537	10164667	22.7273	55.5556	32.8283
7	q	98878551	99235621	47.541	13.6364	33.9046														7	p	53188793	53253859	22.7273	55.5556	32.8283
7	q	99235622	99526213	47.541	13.6364	33.9046														7	p	53253860	53371657	22.7273	55.5556	32.8283
7	q	99526214	99701406	47.541	13.6364	33.9046														7	p	53371658	53535441	22.7273	55.5556	32.8283
7	q	99701407	100665065	47.541	13.6364	33.9046														7	p	53535442	53814553	22.7273	55.5556	32.8283
7	q	100665066	100679816	47.541	13.6364	33.9046														7	p	53814554	53863328	22.7273	55.5556	32.8283
7	q	124488162	124631750	47.541	13.6364	33.9046														7	p	54058773	54538243	22.7273	55.5556	32.8283
7	q	141766384	141793694	42.623	9.09091	33.532														7	p	54538244	54574062	22.7273	55.5556	32.8283
7	q	141793695	141796422	42.623	9.09091	33.532														7	p	54574063	55450533	22.7273	55.5556	32.8283
7	q	141796423	141798277	42.623	9.09091	33.532														7	p	55450534	55497955	22.7273	55.5556	32.8283
20	p	25744473	25782585	78.6885	45.4545	33.234														7	p	30279198	30675308	27.2727	59.2593	31.9865
7	p	10231232	10918079	55.7377	22.7273	33.0104														7	p	30675309	30894606	27.2727	59.2593	31.9865
7	p	10918080	10987827	55.7377	22.7273	33.0104														7	p	30894607	31166218	27.2727	59.2593	31.9865
7	p	10987828	11491985	55.7377	22.7273	33.0104														7	p	31166219	32211179	27.2727	59.2593	31.9865
7	p	11491986	11711451	55.7377	22.7273	33.0104														7	p	32211180	33181265	27.2727	59.2593	31.9865
7	p	11711452	11797142	55.7377	22.7273	33.0104														7	p	33181266	33235532	27.2727	59.2593	31.9865
7	p	11797143	12501287	55.7377	22.7273	33.0104														7	p	38677121	39122145	27.2727	59.2593	31.9865
7	p	12501288	13214657	55.7377	22.7273	33.0104														7	p	39122146	39913137	27.2727	59.2593	31.9865
7	p	13214658	13531900	55.7377	22.7273	33.0104														7	p	39913138	40243954	27.2727	59.2593	31.9865
7	p	13531901	14213640	55.7377	22.7273	33.0104														7	p	40243955	40648703	27.2727	59.2593	31.9865
7	p	14213641	16058676	55.7377	22.7273	33.0104														7	p	40648704	41338012	27.2727	59.2593	31.9865
7	p	16058677	16422290	55.7377	22.7273	33.0104														7	p	41338013	41376475	27.2727	59.2593	31.9865
7	p	16422291	16909435	55.7377	22.7273	33.0104														7	q	133785187	133795649	9.09091	40.7407	31.6498
7	p	16909436	16989284	55.7377	22.7273	33.0104														7	q	133795650	133795684	9.09091	40.7407	31.6498
7	p	16989285	17211449	55.7377	22.7273	33.0104														7	q	141766384	141793694	9.09091	40.7407	31.6498
7	p	17211450	17220641	55.7377	22.7273	33.0104														7	q	141793695	141796422	9.09091	40.7407	31.6498
7	p	17220642	17287418	55.7377	22.7273	33.0104														20	q	29420352	29515657	50	81.4815	31.4815
7	p	17287419	17998275	55.7377	22.7273	33.0104														20	q	62935382	62956153	50	81.4815	31.4815
7	p	17998276	19770290	55.7377	22.7273	33.0104														7	q	62389761	62399062	13.6364	44.4444	30.8081
7	p	19770291	20006756	55.7377	22.7273	33.0104														7	q	62399063	62453774	13.6364	44.4444	30.8081
7	p	20006757	21300029	55.7377	22.7273	33.0104														7	q	62453775	63113591	13.6364	44.4444	30.8081
7	p	21300030	21630181	55.7377	22.7273	33.0104														7	q	63113592	63137167	13.6364	44.4444	30.8081
7	p	35926723	36365982	55.7377	22.7273	33.0104														7	q	63137168	63149009	13.6364	44.4444	30.8081
7	p	36365983	36929027	55.7377	22.7273	33.0104														7	q	63149010	63253315	13.6364	44.4444	30.8081
7	p	36929028	36957765	55.7377	22.7273	33.0104														7	q	63253316	63326529	13.6364	44.4444	30.8081
7	p	36957766	37154797	55.7377	22.7273	33.0104														7	q	63326530	63404668	13.6364	44.4444	30.8081
7	p	38246285	38677120	55.7377	22.7273	33.0104														7	q	63404669	63630881	13.6364	44.4444	30.8081
7	p	41376476	42431324	55.7377	22.7273	33.0104														7	q	63630882	64666355	13.6364	44.4444	30.8081
7	p	42431325	44090424	55.7377	22.7273	33.0104														7	q	64666356	64671266	13.6364	44.4444	30.8081
7	p	44090425	44435818	55.7377	22.7273	33.0104														7	q	64671267	64678080	13.6364	44.4444	30.8081
7	p	44435819	45376235	55.7377	22.7273	33.0104														7	q	64678081	64949439	13.6364	44.4444	30.8081
7	p	45376236	46356000	55.7377	22.7273	33.0104														7	q	64949440	65069587	13.6364	44.4444	30.8081
7	p	46356001	46513762	55.7377	22.7273	33.0104														7	q	65069588	65069725	13.6364	44.4444	30.8081
7	p	46513763	47261090	55.7377	22.7273	33.0104														7	q	65069726	65093294	13.6364	44.4444	30.8081
7	p	47261091	47335883	55.7377	22.7273	33.0104														7	q	65093295	65377118	13.6364	44.4444	30.8081
7	p	47335884	47623549	55.7377	22.7273	33.0104														7	q	65377119	66923938	13.6364	44.4444	30.8081
7	p	47623550	48247440	55.7377	22.7273	33.0104														7	q	66923939	67011089	13.6364	44.4444	30.8081
7	p	48247441	48339180	55.7377	22.7273	33.0104														7	q	67011090	67037067	13.6364	44.4444	30.8081
7	p	48339181	48368067	55.7377	22.7273	33.0104														7	q	67037068	67613661	13.6364	44.4444	30.8081
7	p	48368068	48381895	55.7377	22.7273	33.0104														7	q	67613662	68115043	13.6364	44.4444	30.8081
13	q	110197776	110263062	68.8525	36.3636	32.4888														7	q	68115044	68263698	13.6364	44.4444	30.8081
20	p	23671907	23678401	68.8525	36.3636	32.4888														7	q	68263699	68773090	13.6364	44.4444	30.8081
20	p	23678402	23850195	68.8525	36.3636	32.4888														7	q	68773091	69087644	13.6364	44.4444	30.8081
20	q	57111888	57153276	86.8852	54.5455	32.3398														7	q	69087645	69864147	13.6364	44.4444	30.8081
20	q	57153277	57188370	86.8852	54.5455	32.3398														7	q	69864148	70328625	13.6364	44.4444	30.8081
20	q	57188371	57276334	86.8852	54.5455	32.3398														7	q	70328626	70957993	13.6364	44.4444	30.8081
20	q	57276335	57386886	86.8852	54.5455	32.3398														7	q	70957994	71584018	13.6364	44.4444	30.8081
20	q	57386887	57827921	86.8852	54.5455	32.3398														7	q	71584019	72238112	13.6364	44.4444	30.8081
20	q	57827922	57879579	86.8852	54.5455	32.3398														7	q	72238113	72252137	13.6364	44.4444	30.8081
20	q	57879580	58087975	86.8852	54.5455	32.3398														7	q	72252138	74031145	13.6364	44.4444	30.8081
20	q	58087976	58173290	86.8852	54.5455	32.3398														7	q	74031146	75058298	13.6364	44.4444	30.8081
20	q	62468112	62935381	86.8852	54.5455	32.3398														7	q	75058299	75651179	13.6364	44.4444	30.8081
7	q	76170569	76188572	45.9016	13.6364	32.2653														7	q	75651180	76073785	13.6364	44.4444	30.8081
7	q	76188573	76310644	45.9016	13.6364	32.2653														7	q	76073786	76170568	13.6364	44.4444	30.8081
7	q	76310645	76571926	45.9016	13.6364	32.2653														7	q	76170569	76188572	13.6364	44.4444	30.8081
7	q	76571927	76599244	45.9016	13.6364	32.2653														7	q	76188573	76310644	13.6364	44.4444	30.8081
7	q	76599245	76607053	45.9016	13.6364	32.2653														7	q	76310645	76571926	13.6364	44.4444	30.8081
7	q	85797103	88068114	45.9016	13.6364	32.2653														7	q	76571927	76599244	13.6364	44.4444	30.8081
7	q	88068115	88197575	45.9016	13.6364	32.2653														7	q	76599245	76607053	13.6364	44.4444	30.8081
7	q	88197576	88356195	45.9016	13.6364	32.2653														7	q	76607054	76797061	13.6364	44.4444	30.8081
7	q	88356196	88692308	45.9016	13.6364	32.2653														7	q	76797062	77698138	13.6364	44.4444	30.8081
7	q	88692309	89102826	45.9016	13.6364	32.2653														7	q	77698139	77707202	13.6364	44.4444	30.8081
7	q	89102827	89781583	45.9016	13.6364	32.2653														7	q	77707203	77769524	13.6364	44.4444	30.8081
7	q	89781584	89961504	45.9016	13.6364	32.2653														7	q	77769525	78240226	13.6364	44.4444	30.8081
7	q	89961505	89989551	45.9016	13.6364	32.2653														7	q	78681762	78820310	13.6364	44.4444	30.8081
7	q	89989552	90170750	45.9016	13.6364	32.2653														7	q	78820311	79190412	13.6364	44.4444	30.8081
7	q	90170751	90415130	45.9016	13.6364	32.2653														7	q	79190413	79553672	13.6364	44.4444	30.8081
7	q	100679817	100920731	45.9016	13.6364	32.2653														7	q	79553673	80054285	13.6364	44.4444	30.8081
7	q	123478559	124488161	45.9016	13.6364	32.2653														7	q	80054286	80564751	13.6364	44.4444	30.8081
7	q	124631751	124957648	45.9016	13.6364	32.2653														7	q	80564752	80594466	13.6364	44.4444	30.8081
7	q	124957649	125008018	45.9016	13.6364	32.2653														7	q	80594467	80868107	13.6364	44.4444	30.8081
7	q	125008019	125652521	45.9016	13.6364	32.2653														7	q	80868108	80976536	13.6364	44.4444	30.8081
7	q	125652522	126281269	45.9016	13.6364	32.2653														7	q	120743267	123478558	13.6364	44.4444	30.8081
7	q	126281270	126308532	45.9016	13.6364	32.2653														7	q	123478559	124488161	13.6364	44.4444	30.8081
7	q	126308533	126421726	45.9016	13.6364	32.2653														7	q	124488162	124631750	13.6364	44.4444	30.8081
7	q	126421727	126511754	45.9016	13.6364	32.2653														7	q	124631751	124957648	13.6364	44.4444	30.8081
7	q	126511755	126515103	45.9016	13.6364	32.2653														7	q	125652522	126281269	13.6364	44.4444	30.8081
7	q	126515104	127274634	45.9016	13.6364	32.2653														7	q	126281270	126308532	13.6364	44.4444	30.8081
7	q	127274635	127339148	45.9016	13.6364	32.2653														7	q	126308533	126421726	13.6364	44.4444	30.8081
7	q	127339149	127640311	45.9016	13.6364	32.2653														7	q	126421727	126511754	13.6364	44.4444	30.8081
7	q	127640312	127945462	45.9016	13.6364	32.2653														7	q	126511755	126515103	13.6364	44.4444	30.8081
7	q	127945463	128936882	45.9016	13.6364	32.2653														7	q	126515104	127274634	13.6364	44.4444	30.8081
7	q	128936883	131019903	45.9016	13.6364	32.2653														7	q	127274635	127339148	13.6364	44.4444	30.8081
7	q	131019904	131178878	45.9016	13.6364	32.2653														7	q	127339149	127640311	13.6364	44.4444	30.8081
7	q	131178879	131367576	45.9016	13.6364	32.2653														7	q	127640312	127945462	13.6364	44.4444	30.8081
7	q	131367577	131538140	45.9016	13.6364	32.2653														7	q	127945463	128936882	13.6364	44.4444	30.8081
7	q	131538141	132313401	45.9016	13.6364	32.2653														7	q	128936883	131019903	13.6364	44.4444	30.8081
7	q	132313402	133091276	45.9016	13.6364	32.2653														7	q	131019904	131178878	13.6364	44.4444	30.8081
7	q	133091277	133785186	45.9016	13.6364	32.2653														7	q	131178879	131367576	13.6364	44.4444	30.8081
7	q	133802721	137513168	45.9016	13.6364	32.2653														7	q	131367577	131538140	13.6364	44.4444	30.8081
7	q	137513169	137561413	45.9016	13.6364	32.2653														7	q	131538141	132313401	13.6364	44.4444	30.8081
7	q	137561414	137653011	45.9016	13.6364	32.2653														7	q	132313402	133091276	13.6364	44.4444	30.8081
7	q	137653012	139521498	45.9016	13.6364	32.2653														7	q	133091277	133785186	13.6364	44.4444	30.8081
7	q	139521499	140014921	45.9016	13.6364	32.2653														7	q	133802721	137513168	13.6364	44.4444	30.8081
7	q	140014922	140402935	45.9016	13.6364	32.2653														7	q	137513169	137561413	13.6364	44.4444	30.8081
7	q	140402936	141766383	45.9016	13.6364	32.2653														7	q	137561414	137653011	13.6364	44.4444	30.8081
7	q	141799054	142354926	45.9016	13.6364	32.2653														7	q	137653012	139521498	13.6364	44.4444	30.8081
7	q	142354927	143004538	45.9016	13.6364	32.2653														7	q	139521499	140014921	13.6364	44.4444	30.8081
7	q	143004539	143143440	45.9016	13.6364	32.2653														7	q	140014922	140402935	13.6364	44.4444	30.8081
7	q	143143441	143217827	45.9016	13.6364	32.2653														7	q	140402936	141766383	13.6364	44.4444	30.8081
7	q	143217828	143532988	45.9016	13.6364	32.2653														7	q	141798278	141799053	13.6364	44.4444	30.8081
7	q	143532989	143538424	45.9016	13.6364	32.2653														7	q	141799054	142354926	13.6364	44.4444	30.8081
7	q	143538425	143910534	45.9016	13.6364	32.2653														7	q	142354927	143004538	13.6364	44.4444	30.8081
7	q	143910535	144659482	45.9016	13.6364	32.2653														7	q	143004539	143143440	13.6364	44.4444	30.8081
7	q	144659483	144957546	45.9016	13.6364	32.2653														7	q	143143441	143217827	13.6364	44.4444	30.8081
7	q	144957547	145643539	45.9016	13.6364	32.2653														7	q	143217828	143532988	13.6364	44.4444	30.8081
7	q	145643540	146988624	45.9016	13.6364	32.2653														7	q	143532989	143538424	13.6364	44.4444	30.8081
7	q	146988625	147349648	45.9016	13.6364	32.2653														7	q	143538425	143910534	13.6364	44.4444	30.8081
7	q	147349649	147382785	45.9016	13.6364	32.2653														7	q	143910535	144659482	13.6364	44.4444	30.8081
7	q	147382786	148288059	45.9016	13.6364	32.2653														7	q	144659483	144957546	13.6364	44.4444	30.8081
7	q	148288060	148428135	45.9016	13.6364	32.2653														7	q	145643540	146988624	13.6364	44.4444	30.8081
7	q	148428136	148592016	45.9016	13.6364	32.2653														7	q	146988625	147349648	13.6364	44.4444	30.8081
7	q	148592017	148654462	45.9016	13.6364	32.2653														7	q	147349649	147382785	13.6364	44.4444	30.8081
7	q	148654463	149005162	45.9016	13.6364	32.2653														7	q	147382786	148288059	13.6364	44.4444	30.8081
7	q	149005163	149567600	45.9016	13.6364	32.2653														7	q	148288060	148428135	13.6364	44.4444	30.8081
7	q	149567601	150127030	45.9016	13.6364	32.2653														7	q	148428136	148592016	13.6364	44.4444	30.8081
7	q	150127031	150153166	45.9016	13.6364	32.2653														7	q	148592017	148654462	13.6364	44.4444	30.8081
7	q	150153167	150422766	45.9016	13.6364	32.2653														7	q	148654463	149005162	13.6364	44.4444	30.8081
7	q	150422767	150456379	45.9016	13.6364	32.2653														7	q	149005163	149567600	13.6364	44.4444	30.8081
7	q	150456380	150631988	45.9016	13.6364	32.2653														7	q	149567601	150127030	13.6364	44.4444	30.8081
7	q	150631989	150639030	45.9016	13.6364	32.2653														7	q	150127031	150153166	13.6364	44.4444	30.8081
7	q	150639031	150848399	45.9016	13.6364	32.2653														7	q	150153167	150422766	13.6364	44.4444	30.8081
7	q	150848400	150848743	45.9016	13.6364	32.2653														7	q	150422767	150456379	13.6364	44.4444	30.8081
7	q	150848744	151910638	45.9016	13.6364	32.2653														7	q	150456380	150631988	13.6364	44.4444	30.8081
7	q	151910639	152086801	45.9016	13.6364	32.2653														7	q	150631989	150639030	13.6364	44.4444	30.8081
7	q	152086802	152100623	45.9016	13.6364	32.2653														7	q	150639031	150848399	13.6364	44.4444	30.8081
7	q	152100624	152524615	45.9016	13.6364	32.2653														7	q	150848400	150848743	13.6364	44.4444	30.8081
7	q	152524616	152602103	45.9016	13.6364	32.2653														7	q	150848744	151910638	13.6364	44.4444	30.8081
7	q	152602104	153465819	45.9016	13.6364	32.2653														7	q	151910639	152086801	13.6364	44.4444	30.8081
7	q	153465820	154320280	45.9016	13.6364	32.2653														7	q	152086802	152100623	13.6364	44.4444	30.8081
7	q	154320281	156679580	45.9016	13.6364	32.2653														7	q	152100624	152524615	13.6364	44.4444	30.8081
7	q	156679581	156765734	45.9016	13.6364	32.2653														7	q	152524616	152602103	13.6364	44.4444	30.8081
7	q	156765735	156847228	45.9016	13.6364	32.2653														7	q	152602104	153465819	13.6364	44.4444	30.8081
7	q	156847229	156970600	45.9016	13.6364	32.2653														7	q	153465820	154320280	13.6364	44.4444	30.8081
7	q	156970601	157146249	45.9016	13.6364	32.2653														7	q	154320281	156679580	13.6364	44.4444	30.8081
7	q	157146250	157148335	45.9016	13.6364	32.2653														7	q	156679581	156765734	13.6364	44.4444	30.8081
7	q	157148336	157172705	45.9016	13.6364	32.2653														7	q	156765735	156847228	13.6364	44.4444	30.8081
7	q	157172706	157797317	45.9016	13.6364	32.2653														7	q	156847229	156970600	13.6364	44.4444	30.8081
7	q	157797318	157877520	45.9016	13.6364	32.2653														7	q	156970601	157146249	13.6364	44.4444	30.8081
7	q	157877521	158096148	45.9016	13.6364	32.2653														7	q	157146250	157148335	13.6364	44.4444	30.8081
7	q	158096149	158164198	45.9016	13.6364	32.2653														7	q	157148336	157172705	13.6364	44.4444	30.8081
7	q	158164199	158505437	45.9016	13.6364	32.2653														7	q	157172706	157797317	13.6364	44.4444	30.8081
7	q	158505438	158560746	45.9016	13.6364	32.2653														7	q	157797318	157877520	13.6364	44.4444	30.8081
20	p	25731957	25744472	77.0492	45.4545	31.5946														7	q	157877521	158096148	13.6364	44.4444	30.8081
7	p	7592584	7707102	54.0984	22.7273	31.3711														7	q	158096149	158164198	13.6364	44.4444	30.8081
7	p	8548118	8826527	54.0984	22.7273	31.3711														7	q	158164199	158505437	13.6364	44.4444	30.8081
7	p	8869497	8960780	54.0984	22.7273	31.3711														7	q	158505438	158560746	13.6364	44.4444	30.8081
7	p	8960781	8990657	54.0984	22.7273	31.3711														7	q	158560747	158919457	13.6364	44.4444	30.8081
7	p	8990658	9125844	54.0984	22.7273	31.3711														7	q	158919458	159117627	13.6364	44.4444	30.8081
7	p	9125845	9228762	54.0984	22.7273	31.3711														7	q	159117628	159127004	13.6364	44.4444	30.8081
7	p	9228763	9231203	54.0984	22.7273	31.3711														20	q	53918411	54333626	54.5455	85.1852	30.6397
7	p	9231204	9519138	54.0984	22.7273	31.3711														20	q	54333627	54798559	54.5455	85.1852	30.6397
7	p	9519139	9525396	54.0984	22.7273	31.3711														20	q	54798560	54804949	54.5455	85.1852	30.6397
7	p	9525397	9708536	54.0984	22.7273	31.3711														20	q	54804950	54837313	54.5455	85.1852	30.6397
7	p	9708537	10164667	54.0984	22.7273	31.3711														20	q	54837314	54923230	54.5455	85.1852	30.6397
7	p	10164668	10231231	54.0984	22.7273	31.3711														20	q	54923231	55043107	54.5455	85.1852	30.6397
7	p	21630182	22157681	54.0984	22.7273	31.3711														20	q	55043108	55087928	54.5455	85.1852	30.6397
7	p	22157682	22536360	54.0984	22.7273	31.3711														20	q	55087929	55103725	54.5455	85.1852	30.6397
7	p	22536361	24358684	54.0984	22.7273	31.3711														20	q	55103726	55290683	54.5455	85.1852	30.6397
7	p	24358685	25020515	54.0984	22.7273	31.3711														20	q	55290684	55426856	54.5455	85.1852	30.6397
7	p	25020516	26123178	54.0984	22.7273	31.3711														20	p	24904351	24938177	36.3636	66.6667	30.303
7	p	26123179	26576243	54.0984	22.7273	31.3711														20	p	25378571	25433724	36.3636	66.6667	30.303
7	p	26576244	26685288	54.0984	22.7273	31.3711														13	q	64258801	64369404	40.9091	70.3704	29.4613
7	p	26685289	26692634	54.0984	22.7273	31.3711														13	q	64369405	64375594	40.9091	70.3704	29.4613
7	p	26692635	26697990	54.0984	22.7273	31.3711														13	q	32532667	32539235	45.4545	74.0741	28.6195
7	p	33235533	33237806	54.0984	22.7273	31.3711														13	q	33936733	34086317	45.4545	74.0741	28.6195
7	p	33237807	33637508	54.0984	22.7273	31.3711														13	q	34086318	34261261	45.4545	74.0741	28.6195
7	p	33637509	33771440	54.0984	22.7273	31.3711														13	q	34261262	34621087	45.4545	74.0741	28.6195
7	p	33771441	34192826	54.0984	22.7273	31.3711														13	q	34621088	34987934	45.4545	74.0741	28.6195
7	p	34192827	34471414	54.0984	22.7273	31.3711														13	q	34987935	35162111	45.4545	74.0741	28.6195
7	p	34471415	34838008	54.0984	22.7273	31.3711														13	q	35162112	35495351	45.4545	74.0741	28.6195
7	p	34838009	35792489	54.0984	22.7273	31.3711														13	q	35495352	35524688	45.4545	74.0741	28.6195
7	p	35792490	35926722	54.0984	22.7273	31.3711														13	q	35524689	36063843	45.4545	74.0741	28.6195
7	p	48381896	49054588	54.0984	22.7273	31.3711														13	q	36063844	36068445	45.4545	74.0741	28.6195
7	p	49054589	49120629	54.0984	22.7273	31.3711														13	q	36068446	36219335	45.4545	74.0741	28.6195
7	p	49120630	50201025	54.0984	22.7273	31.3711														13	q	36219336	36383194	45.4545	74.0741	28.6195
7	p	50201026	50567464	54.0984	22.7273	31.3711														13	q	36383195	36440226	45.4545	74.0741	28.6195
7	p	50567465	50569349	54.0984	22.7273	31.3711														13	q	36440227	37227902	45.4545	74.0741	28.6195
7	p	50569350	51225498	54.0984	22.7273	31.3711														13	q	37227903	37327855	45.4545	74.0741	28.6195
7	p	51225499	53144838	54.0984	22.7273	31.3711														13	q	37327856	37505948	45.4545	74.0741	28.6195
7	p	53144839	53188792	54.0984	22.7273	31.3711														13	q	37505949	37630577	45.4545	74.0741	28.6195
7	p	53188793	53253859	54.0984	22.7273	31.3711														13	q	37630578	37966091	45.4545	74.0741	28.6195
7	p	53253860	53371657	54.0984	22.7273	31.3711														13	q	37966092	41752079	45.4545	74.0741	28.6195
7	p	53371658	53535441	54.0984	22.7273	31.3711														13	q	41752080	42035000	45.4545	74.0741	28.6195
7	p	53535442	53814553	54.0984	22.7273	31.3711														13	q	42035001	42797080	45.4545	74.0741	28.6195
7	p	53814554	53863328	54.0984	22.7273	31.3711														13	q	42797081	44204444	45.4545	74.0741	28.6195
7	p	53863329	54001019	54.0984	22.7273	31.3711														13	q	44204445	45409493	45.4545	74.0741	28.6195
7	p	54001020	54029735	54.0984	22.7273	31.3711														13	q	72586072	72806691	45.4545	74.0741	28.6195
7	p	54029736	54058772	54.0984	22.7273	31.3711														13	q	72806692	72857735	45.4545	74.0741	28.6195
7	p	54058773	54538243	54.0984	22.7273	31.3711														13	q	72857736	73310552	45.4545	74.0741	28.6195
7	p	54538244	54574062	54.0984	22.7273	31.3711														13	q	73310553	73490429	45.4545	74.0741	28.6195
7	p	54574063	55450533	54.0984	22.7273	31.3711														13	q	73490430	73607673	45.4545	74.0741	28.6195
7	p	55450534	55497955	54.0984	22.7273	31.3711														13	q	73607674	73649508	45.4545	74.0741	28.6195
13	q	64258801	64369404	72.1311	40.9091	31.2221														13	q	73649509	73921147	45.4545	74.0741	28.6195
13	q	64369405	64375594	72.1311	40.9091	31.2221														13	q	73921148	73944729	45.4545	74.0741	28.6195
20	p	23121832	23321335	67.2131	36.3636	30.8495														13	q	73944730	74192263	45.4545	74.0741	28.6195
20	p	23321336	23419142	67.2131	36.3636	30.8495														13	q	74192264	74300218	45.4545	74.0741	28.6195
20	p	23419143	23429344	67.2131	36.3636	30.8495														13	q	74300219	74334327	45.4545	74.0741	28.6195
20	p	23429345	23435261	67.2131	36.3636	30.8495														13	q	74334328	74345277	45.4545	74.0741	28.6195
20	p	23435262	23553006	67.2131	36.3636	30.8495														13	q	74345278	74806695	45.4545	74.0741	28.6195
20	p	23553007	23568394	67.2131	36.3636	30.8495														13	q	74806696	75238277	45.4545	74.0741	28.6195
20	p	23568395	23584581	67.2131	36.3636	30.8495														13	q	94783319	94824112	45.4545	74.0741	28.6195
20	p	23584582	23601827	67.2131	36.3636	30.8495														13	q	94824113	97437909	45.4545	74.0741	28.6195
20	p	23601828	23656903	67.2131	36.3636	30.8495														13	q	97437910	98953839	45.4545	74.0741	28.6195
20	p	23656904	23671906	67.2131	36.3636	30.8495														13	q	98953840	99080869	45.4545	74.0741	28.6195
7	q	100920732	101166310	44.2623	13.6364	30.6259														13	q	99080870	99370713	45.4545	74.0741	28.6195
7	q	101166311	101759578	44.2623	13.6364	30.6259														13	q	99370714	99435021	45.4545	74.0741	28.6195
7	q	101759579	101943677	44.2623	13.6364	30.6259														13	q	99435022	100531095	45.4545	74.0741	28.6195
7	q	101943678	102326448	44.2623	13.6364	30.6259														13	q	100531096	101337106	45.4545	74.0741	28.6195
7	q	102326449	102398928	44.2623	13.6364	30.6259														13	q	101337107	101540031	45.4545	74.0741	28.6195
7	q	102398929	102462469	44.2623	13.6364	30.6259														13	q	101540032	101639349	45.4545	74.0741	28.6195
7	q	102462470	102751988	44.2623	13.6364	30.6259														13	q	101639350	102273153	45.4545	74.0741	28.6195
7	q	102751989	103208460	44.2623	13.6364	30.6259														13	q	102273154	102448721	45.4545	74.0741	28.6195
7	q	103208461	105774847	44.2623	13.6364	30.6259														13	q	102448722	102512598	45.4545	74.0741	28.6195
7	q	105774848	106929094	44.2623	13.6364	30.6259														13	q	102512599	102936456	45.4545	74.0741	28.6195
7	q	118606960	119528557	44.2623	13.6364	30.6259														13	q	102936457	103259504	45.4545	74.0741	28.6195
7	q	119528558	120743266	44.2623	13.6364	30.6259														13	q	103259505	103350330	45.4545	74.0741	28.6195
7	q	120743267	123478558	44.2623	13.6364	30.6259														13	q	103350331	103517368	45.4545	74.0741	28.6195
7	q	141798278	141799053	44.2623	13.6364	30.6259														13	q	103517369	103726442	45.4545	74.0741	28.6195
7	q	158560747	158919457	44.2623	13.6364	30.6259														13	q	103726443	103753891	45.4545	74.0741	28.6195
7	p	7707103	7860673	52.459	22.7273	29.7317														13	q	103753892	104021431	45.4545	74.0741	28.6195
7	p	7860674	7987298	52.459	22.7273	29.7317														13	q	104021432	104090028	45.4545	74.0741	28.6195
7	p	7987299	8130867	52.459	22.7273	29.7317														13	q	104090029	104445524	45.4545	74.0741	28.6195
7	p	8130868	8146882	52.459	22.7273	29.7317														20	p	25943027	25965277	45.4545	74.0741	28.6195
7	p	8146883	8467698	52.459	22.7273	29.7317														20	p	25965278	26037793	45.4545	74.0741	28.6195
7	p	8467699	8548117	52.459	22.7273	29.7317														20	p	26037794	26305579	45.4545	74.0741	28.6195
7	p	8826528	8869496	52.459	22.7273	29.7317														7	q	78240227	78353705	13.6364	40.7407	27.1044
7	p	26697991	26721678	52.459	22.7273	29.7317														7	q	78353706	78681761	13.6364	40.7407	27.1044
7	p	26721679	27069534	52.459	22.7273	29.7317														7	q	80976537	81005263	13.6364	40.7407	27.1044
7	p	27069535	27275080	52.459	22.7273	29.7317														7	q	81005264	81090625	13.6364	40.7407	27.1044
7	p	27275081	27319717	52.459	22.7273	29.7317														7	q	81090626	81153109	13.6364	40.7407	27.1044
7	p	27319718	28055802	52.459	22.7273	29.7317														7	q	81153110	81630609	13.6364	40.7407	27.1044
7	p	30024291	30279197	52.459	22.7273	29.7317														7	q	81630610	81730016	13.6364	40.7407	27.1044
20	p	20765749	20908316	65.5738	36.3636	29.2101														7	q	81730017	82844453	13.6364	40.7407	27.1044
20	p	20980317	21099139	65.5738	36.3636	29.2101														7	q	82844454	83594837	13.6364	40.7407	27.1044
20	p	22971364	23121831	65.5738	36.3636	29.2101														7	q	83594838	83654137	13.6364	40.7407	27.1044
7	q	106929095	109435445	42.623	13.6364	28.9866														7	q	83654138	85682633	13.6364	40.7407	27.1044
7	q	109435446	109454105	42.623	13.6364	28.9866														7	q	85682634	85694817	13.6364	40.7407	27.1044
7	q	109454106	109570720	42.623	13.6364	28.9866														7	q	85694818	85797102	13.6364	40.7407	27.1044
7	q	109570721	109640444	42.623	13.6364	28.9866														7	q	85797103	88068114	13.6364	40.7407	27.1044
7	q	109640445	109802527	42.623	13.6364	28.9866														7	q	88068115	88197575	13.6364	40.7407	27.1044
7	q	109802528	111027448	42.623	13.6364	28.9866														7	q	88197576	88356195	13.6364	40.7407	27.1044
7	q	111027449	111333658	42.623	13.6364	28.9866														7	q	88356196	88692308	13.6364	40.7407	27.1044
7	q	111333659	111530648	42.623	13.6364	28.9866														7	q	88692309	89102826	13.6364	40.7407	27.1044
7	q	111530649	111646619	42.623	13.6364	28.9866														7	q	89102827	89781583	13.6364	40.7407	27.1044
7	q	111646620	111948282	42.623	13.6364	28.9866														7	q	89781584	89961504	13.6364	40.7407	27.1044
7	q	111948283	112514546	42.623	13.6364	28.9866														7	q	89961505	89989551	13.6364	40.7407	27.1044
7	q	112514547	113563937	42.623	13.6364	28.9866														7	q	89989552	90170750	13.6364	40.7407	27.1044
7	q	113563938	114042730	42.623	13.6364	28.9866														7	q	90170751	90415130	13.6364	40.7407	27.1044
7	q	114042731	114331142	42.623	13.6364	28.9866														7	q	90415131	90777168	13.6364	40.7407	27.1044
7	q	114331143	115334088	42.623	13.6364	28.9866														7	q	90777169	90895839	13.6364	40.7407	27.1044
7	q	115334089	115340962	42.623	13.6364	28.9866														7	q	96265586	97500123	13.6364	40.7407	27.1044
7	q	116022810	116571500	42.623	13.6364	28.9866														7	q	97500124	98878550	13.6364	40.7407	27.1044
7	q	116571501	116646380	42.623	13.6364	28.9866														7	q	98878551	99235621	13.6364	40.7407	27.1044
7	q	116646381	116952273	42.623	13.6364	28.9866														7	q	99235622	99526213	13.6364	40.7407	27.1044
7	q	116952274	117135118	42.623	13.6364	28.9866														7	q	99526214	99701406	13.6364	40.7407	27.1044
7	q	117135119	117736737	42.623	13.6364	28.9866														7	q	99701407	100665065	13.6364	40.7407	27.1044
7	q	117736738	117803601	42.623	13.6364	28.9866														7	q	100665066	100679816	13.6364	40.7407	27.1044
7	q	117803602	117859756	42.623	13.6364	28.9866														7	q	100679817	100920731	13.6364	40.7407	27.1044
7	q	117859757	118606959	42.623	13.6364	28.9866														7	q	100920732	101166310	13.6364	40.7407	27.1044
7	q	158919458	159117627	42.623	13.6364	28.9866														7	q	101166311	101759578	13.6364	40.7407	27.1044
7	q	159117628	159127004	42.623	13.6364	28.9866														7	q	101759579	101943677	13.6364	40.7407	27.1044
7	p	38677121	39122145	55.7377	27.2727	28.465														7	q	101943678	102326448	13.6364	40.7407	27.1044
7	p	39122146	39913137	55.7377	27.2727	28.465														7	q	102326449	102398928	13.6364	40.7407	27.1044
7	p	39913138	40243954	55.7377	27.2727	28.465														7	q	102398929	102462469	13.6364	40.7407	27.1044
7	p	40648704	41338012	55.7377	27.2727	28.465														7	q	102462470	102751988	13.6364	40.7407	27.1044
7	p	41338013	41376475	55.7377	27.2727	28.465														7	q	102751989	103208460	13.6364	40.7407	27.1044
20	p	20716391	20757713	63.9344	36.3636	27.5708														7	q	103208461	105774847	13.6364	40.7407	27.1044
20	p	20757714	20765748	63.9344	36.3636	27.5708														7	q	105774848	106929094	13.6364	40.7407	27.1044
20	p	20908317	20980316	63.9344	36.3636	27.5708														7	q	106929095	109435445	13.6364	40.7407	27.1044
20	p	21099140	21100667	63.9344	36.3636	27.5708														7	q	109435446	109454105	13.6364	40.7407	27.1044
20	p	22027902	22198820	63.9344	36.3636	27.5708														7	q	109454106	109570720	13.6364	40.7407	27.1044
20	p	22198821	22235301	63.9344	36.3636	27.5708														7	q	109570721	109640444	13.6364	40.7407	27.1044
20	p	22235302	22271994	63.9344	36.3636	27.5708														7	q	109640445	109802527	13.6364	40.7407	27.1044
20	p	22271995	22311533	63.9344	36.3636	27.5708														7	q	109802528	111027448	13.6364	40.7407	27.1044
20	p	22311534	22317328	63.9344	36.3636	27.5708														7	q	111027449	111333658	13.6364	40.7407	27.1044
20	p	22317329	22416844	63.9344	36.3636	27.5708														7	q	111333659	111530648	13.6364	40.7407	27.1044
20	p	22416845	22451041	63.9344	36.3636	27.5708														7	q	111530649	111646619	13.6364	40.7407	27.1044
20	p	22451042	22702986	63.9344	36.3636	27.5708														7	q	111646620	111948282	13.6364	40.7407	27.1044
20	p	22702987	22971363	63.9344	36.3636	27.5708														7	q	111948283	112514546	13.6364	40.7407	27.1044
7	q	115340963	116022809	40.9836	13.6364	27.3472														7	q	112514547	113563937	13.6364	40.7407	27.1044
7	p	30894607	31166218	54.0984	27.2727	26.8256														7	q	113563938	114042730	13.6364	40.7407	27.1044
7	p	31166219	32211179	54.0984	27.2727	26.8256														7	q	114042731	114331142	13.6364	40.7407	27.1044
7	p	32211180	33181265	54.0984	27.2727	26.8256														7	q	114331143	115334088	13.6364	40.7407	27.1044
7	p	33181266	33235532	54.0984	27.2727	26.8256														7	q	115334089	115340962	13.6364	40.7407	27.1044
7	p	40243955	40648703	54.0984	27.2727	26.8256														7	q	115340963	116022809	13.6364	40.7407	27.1044
13	q	32532667	32539235	72.1311	45.4545	26.6766														7	q	116022810	116571500	13.6364	40.7407	27.1044
13	q	33936733	34086317	72.1311	45.4545	26.6766														7	q	116571501	116646380	13.6364	40.7407	27.1044
13	q	34086318	34261261	72.1311	45.4545	26.6766														7	q	116646381	116952273	13.6364	40.7407	27.1044
13	q	34261262	34621087	72.1311	45.4545	26.6766														7	q	116952274	117135118	13.6364	40.7407	27.1044
13	q	34621088	34987934	72.1311	45.4545	26.6766														7	q	117135119	117736737	13.6364	40.7407	27.1044
13	q	34987935	35162111	72.1311	45.4545	26.6766														7	q	117803602	117859756	13.6364	40.7407	27.1044
13	q	35162112	35495351	72.1311	45.4545	26.6766														7	q	117859757	118606959	13.6364	40.7407	27.1044
13	q	36383195	36440226	72.1311	45.4545	26.6766														7	q	118606960	119528557	13.6364	40.7407	27.1044
13	q	36440227	37227902	72.1311	45.4545	26.6766														7	q	119528558	120743266	13.6364	40.7407	27.1044
13	q	37227903	37327855	72.1311	45.4545	26.6766														20	p	20337265	20354286	36.3636	62.963	26.5993
13	q	37327856	37505948	72.1311	45.4545	26.6766														20	p	20354287	20395990	36.3636	62.963	26.5993
13	q	37505949	37630577	72.1311	45.4545	26.6766														20	p	20395991	20497760	36.3636	62.963	26.5993
13	q	37630578	37966091	72.1311	45.4545	26.6766														20	p	20497761	20585677	36.3636	62.963	26.5993
13	q	37966092	41752079	72.1311	45.4545	26.6766														20	p	24432174	24541341	36.3636	62.963	26.5993
13	q	41752080	42035000	72.1311	45.4545	26.6766														20	p	24541342	24698983	36.3636	62.963	26.5993
13	q	42035001	42797080	72.1311	45.4545	26.6766														20	p	24698984	24904350	36.3636	62.963	26.5993
13	q	42797081	44204444	72.1311	45.4545	26.6766														20	p	25433725	25508669	40.9091	66.6667	25.7576
13	q	44204445	45409493	72.1311	45.4545	26.6766														20	p	25508670	25517584	40.9091	66.6667	25.7576
13	q	45409494	46056827	72.1311	45.4545	26.6766														20	p	25517585	25601884	40.9091	66.6667	25.7576
13	q	46056828	46853684	72.1311	45.4545	26.6766														20	p	25601885	25731956	40.9091	66.6667	25.7576
13	q	46853685	47350141	72.1311	45.4545	26.6766
13	q	47350142	47983521	72.1311	45.4545	26.6766
13	q	47983522	48693838	72.1311	45.4545	26.6766
13	q	48693839	48914414	72.1311	45.4545	26.6766
13	q	48914415	49382078	72.1311	45.4545	26.6766
13	q	49382079	50187611	72.1311	45.4545	26.6766
13	q	50187612	50670360	72.1311	45.4545	26.6766
13	q	50670361	50956590	72.1311	45.4545	26.6766
13	q	50956591	52327894	72.1311	45.4545	26.6766
13	q	52327895	53613304	72.1311	45.4545	26.6766
13	q	53613305	53617621	72.1311	45.4545	26.6766
13	q	53617622	53824073	72.1311	45.4545	26.6766
13	q	53824074	53885975	72.1311	45.4545	26.6766
13	q	53885976	54570809	72.1311	45.4545	26.6766
13	q	54570810	54711577	72.1311	45.4545	26.6766
13	q	54711578	55582061	72.1311	45.4545	26.6766
13	q	55582062	56201799	72.1311	45.4545	26.6766
13	q	56201800	57021023	72.1311	45.4545	26.6766
13	q	57021024	57399345	72.1311	45.4545	26.6766
13	q	57399346	57704018	72.1311	45.4545	26.6766
13	q	57704019	57754683	72.1311	45.4545	26.6766
13	q	57754684	57758507	72.1311	45.4545	26.6766
13	q	57789862	58189632	72.1311	45.4545	26.6766
13	q	58189633	58578795	72.1311	45.4545	26.6766
13	q	58578796	59035288	72.1311	45.4545	26.6766
13	q	59035289	60228835	72.1311	45.4545	26.6766
13	q	60228836	60267956	72.1311	45.4545	26.6766
13	q	60267957	60366508	72.1311	45.4545	26.6766
13	q	60366509	61227051	72.1311	45.4545	26.6766
13	q	61227052	61469074	72.1311	45.4545	26.6766
13	q	62494198	63685706	72.1311	45.4545	26.6766
13	q	63685707	64174222	72.1311	45.4545	26.6766
13	q	64174223	64255124	72.1311	45.4545	26.6766
13	q	64255125	64258800	72.1311	45.4545	26.6766
13	q	64375595	64412256	72.1311	45.4545	26.6766
20	p	20697975	20714343	62.2951	36.3636	25.9314
20	p	20714344	20716390	62.2951	36.3636	25.9314
20	p	21100668	21159929	62.2951	36.3636	25.9314
20	p	21159930	21236339	62.2951	36.3636	25.9314
20	p	21236340	21538417	62.2951	36.3636	25.9314
20	p	21538418	21613255	62.2951	36.3636	25.9314
20	p	21613256	21643707	62.2951	36.3636	25.9314
20	p	21643708	21730587	62.2951	36.3636	25.9314
20	p	21730588	21979149	62.2951	36.3636	25.9314
20	p	21979150	21986125	62.2951	36.3636	25.9314
20	p	21986126	22027901	62.2951	36.3636	25.9314
13	q	27449404	27489527	75.4098	50	25.4098
13	q	27489528	28195481	75.4098	50	25.4098
13	q	28195482	28504426	75.4098	50	25.4098
13	q	28504427	28589332	75.4098	50	25.4098
13	q	28589333	28923355	75.4098	50	25.4098
13	q	28923356	28927632	75.4098	50	25.4098
13	q	28927633	28977971	75.4098	50	25.4098
7	p	30279198	30675308	52.459	27.2727	25.1863
7	p	30675309	30894606	52.459	27.2727	25.1863
13	q	35495352	35524688	70.4918	45.4545	25.0373
13	q	35524689	36063843	70.4918	45.4545	25.0373
13	q	36063844	36068445	70.4918	45.4545	25.0373
13	q	36068446	36219335	70.4918	45.4545	25.0373
13	q	36219336	36383194	70.4918	45.4545	25.0373
13	q	57758508	57784047	70.4918	45.4545	25.0373
13	q	57784048	57789861	70.4918	45.4545	25.0373
13	q	61469075	61552080	70.4918	45.4545	25.0373
13	q	61552081	61853850	70.4918	45.4545	25.0373
13	q	61853851	62174458	70.4918	45.4545	25.0373
13	q	62174459	62229870	70.4918	45.4545	25.0373
13	q	62229871	62494197	70.4918	45.4545	25.0373
13	q	64412257	64825237	70.4918	45.4545	25.0373
13	q	64825238	65119299	70.4918	45.4545	25.0373
13	q	65119300	65199610	70.4918	45.4545	25.0373
13	q	65199611	65291557	70.4918	45.4545	25.0373
13	q	65291558	66042911	70.4918	45.4545	25.0373
13	q	66042912	66452289	70.4918	45.4545	25.0373
13	q	66452290	67164968	70.4918	45.4545	25.0373
13	q	67164969	67281402	70.4918	45.4545	25.0373
13	q	67281403	67294883	70.4918	45.4545	25.0373
13	q	67294884	67324072	70.4918	45.4545	25.0373
13	q	67324073	67379361	70.4918	45.4545	25.0373
13	q	67379362	67433913	70.4918	45.4545	25.0373
13	q	67433914	67815074	70.4918	45.4545	25.0373
13	q	67815075	67910603	70.4918	45.4545	25.0373
13	q	73490430	73607673	70.4918	45.4545	25.0373
13	q	73607674	73649508	70.4918	45.4545	25.0373
13	q	73649509	73921147	70.4918	45.4545	25.0373
13	q	73921148	73944729	70.4918	45.4545	25.0373

## Sheet: Supplementary Table 5
Supplementary Table 5:
Regions of copy number loss with a frequency difference of >0.25 between CMSs
Copy number loss. CMS2 versus CMS3										Copy number loss. CMS2 versus CMS4										Copy number gain. CMS4 versus CMS3
Genomic segments that were affected by loss and had >0.25 difference in frequency of loss in CMS2 compared to CMS3										Genomic segments that were affected by loss and had >0.25 difference in frequency of loss in CMS2 compared to CMS4										Genomic segments that were affected by gain and had >0.25 difference in frequency of gain in CMS4 compared to CMS3
All listed segments had higher frequency of loss in CMS2, no segments surpassed 0.25 in difference when more frequent in CMS3.										All listed segments had higher frequency of loss in CMS2, no segments surpassed 0.25 in difference when more frequent in CMS4.										All listed segments with positive CMS3-CMS4 difference were more frequently lost in CMS3.
																				All listed segments with negative CMS3-CMS4 difference were more frequently lost in CMS4.
chrom	arm	start.pos	end.pos	LossFrequency_CMS2	LossFrequency_CMS3	CMS2-CMS3				chrom	arm	start.pos	end.pos	LossFrequency_CMS2	LossFrequency_CMS4	CMS2-CMS4				chrom	arm	start.pos	end.pos	LossFrequency_CMS3	LossFrequency_CMS4	CMS3-CMS4
14	q	20425911	20829942	49.1803	9.09091	40.0894				14	q	20425911	20829942	49.1803	7.40741	41.7729				1	p	25662109	25668249	45.4545	18.5185	26.936
14	q	20829943	21317132	49.1803	9.09091	40.0894				14	q	48632245	48786925	52.459	11.1111	41.3479				1	p	5857665	6028835	40.9091	14.8148	26.0943
14	q	32734262	32923194	52.459	13.6364	38.8227				14	q	48786926	48908228	52.459	11.1111	41.3479				1	p	6028836	6275842	40.9091	14.8148	26.0943
14	q	32923195	33012453	52.459	13.6364	38.8227				14	q	48908229	50252240	52.459	11.1111	41.3479				1	p	7887432	8036605	40.9091	14.8148	26.0943
14	q	88044590	88428314	50.8197	13.6364	37.1833				14	q	32734262	32923194	52.459	11.1111	41.3479				1	p	8036606	8873843	40.9091	14.8148	26.0943
14	q	88428315	89975877	50.8197	13.6364	37.1833				14	q	32923195	33012453	52.459	11.1111	41.3479				1	p	8873844	9974484	40.9091	14.8148	26.0943
14	q	89975878	90415995	50.8197	13.6364	37.1833				18	q	21113993	21555696	77.0492	37.037	40.0121				1	p	9974485	10476567	40.9091	14.8148	26.0943
14	q	29919599	32734261	50.8197	13.6364	37.1833				18	q	21555697	21621777	77.0492	37.037	40.0121				1	p	10476568	10492448	40.9091	14.8148	26.0943
14	q	33012454	34914255	50.8197	13.6364	37.1833				18	q	21621778	21789537	77.0492	37.037	40.0121				1	p	10492449	11193362	40.9091	14.8148	26.0943
14	q	34914256	34975538	50.8197	13.6364	37.1833				18	q	21789538	21826963	77.0492	37.037	40.0121				1	p	11193363	11327994	40.9091	14.8148	26.0943
14	q	34975539	35927309	50.8197	13.6364	37.1833				18	q	20980627	21113992	77.0492	37.037	40.0121				1	p	11327995	11631511	40.9091	14.8148	26.0943
14	q	35927310	37437869	50.8197	13.6364	37.1833				18	q	21826964	22078755	77.0492	37.037	40.0121				1	p	11631512	13376768	40.9091	14.8148	26.0943
14	q	37437870	37809976	50.8197	13.6364	37.1833				18	q	22078756	22194844	77.0492	37.037	40.0121				1	p	13376769	13489403	40.9091	14.8148	26.0943
14	q	37809977	37868133	50.8197	13.6364	37.1833				18	q	22194845	22210674	77.0492	37.037	40.0121				1	p	13489404	13967326	40.9091	14.8148	26.0943
14	q	37868134	38116314	50.8197	13.6364	37.1833				18	q	22210675	22518009	77.0492	37.037	40.0121				1	p	13967327	14030753	40.9091	14.8148	26.0943
14	q	38116315	38556995	50.8197	13.6364	37.1833				18	q	22518010	22577423	77.0492	37.037	40.0121				1	p	14030754	14033880	40.9091	14.8148	26.0943
14	q	38556996	38635739	50.8197	13.6364	37.1833				14	q	43821612	43825235	50.8197	11.1111	39.7086				1	p	14033881	14176337	40.9091	14.8148	26.0943
14	q	38635740	39192471	50.8197	13.6364	37.1833				14	q	39537325	40480455	50.8197	11.1111	39.7086				1	p	14176338	14255594	40.9091	14.8148	26.0943
14	q	39192472	39537324	50.8197	13.6364	37.1833				14	q	40480456	41321263	50.8197	11.1111	39.7086				1	p	14255595	14276655	40.9091	14.8148	26.0943
14	q	90415996	90569990	49.1803	13.6364	35.544				14	q	41321264	43821611	50.8197	11.1111	39.7086				1	p	14276656	14400182	40.9091	14.8148	26.0943
14	q	90569991	91593338	49.1803	13.6364	35.544				14	q	44249843	45178124	50.8197	11.1111	39.7086				1	p	14400183	14838342	40.9091	14.8148	26.0943
14	q	91593339	91595290	49.1803	13.6364	35.544				14	q	45178125	45225286	50.8197	11.1111	39.7086				1	p	14838343	15091405	40.9091	14.8148	26.0943
14	q	91595291	91702968	49.1803	13.6364	35.544				14	q	45225287	45669693	50.8197	11.1111	39.7086				1	p	15091406	15592533	40.9091	14.8148	26.0943
14	q	24786718	24923669	49.1803	13.6364	35.544				14	q	45669694	48536849	50.8197	11.1111	39.7086				1	p	15592534	15784745	40.9091	14.8148	26.0943
14	q	24923670	26661524	49.1803	13.6364	35.544				14	q	48536850	48632244	50.8197	11.1111	39.7086				1	p	15784746	16535280	40.9091	14.8148	26.0943
14	q	26661525	27883877	49.1803	13.6364	35.544				14	q	50252241	50662831	50.8197	11.1111	39.7086				1	p	16535281	16567220	40.9091	14.8148	26.0943
14	q	27883878	29146268	49.1803	13.6364	35.544				14	q	50662832	51750255	50.8197	11.1111	39.7086				1	p	16567221	16830701	40.9091	14.8148	26.0943
14	q	29146269	29919598	49.1803	13.6364	35.544				14	q	29919599	32734261	50.8197	11.1111	39.7086				1	p	17193009	18046840	40.9091	14.8148	26.0943
14	q	21317133	21732417	49.1803	13.6364	35.544				14	q	33012454	34914255	50.8197	11.1111	39.7086				1	p	18046841	18689378	40.9091	14.8148	26.0943
14	q	21732418	23155945	49.1803	13.6364	35.544				14	q	34914256	34975538	50.8197	11.1111	39.7086				1	p	18689379	18931503	40.9091	14.8148	26.0943
14	q	23155946	23607798	49.1803	13.6364	35.544				14	q	34975539	35927309	50.8197	11.1111	39.7086				1	p	18931504	19748972	40.9091	14.8148	26.0943
14	q	23607799	24134191	49.1803	13.6364	35.544				14	q	35927310	37437869	50.8197	11.1111	39.7086				1	p	19748973	19816623	40.9091	14.8148	26.0943
14	q	24134192	24494446	49.1803	13.6364	35.544				14	q	37437870	37809976	50.8197	11.1111	39.7086				1	p	19816624	20065403	40.9091	14.8148	26.0943
14	q	24494447	24516528	49.1803	13.6364	35.544				14	q	38556996	38635739	50.8197	11.1111	39.7086				1	p	20685098	21096498	40.9091	14.8148	26.0943
14	q	24516529	24786717	49.1803	13.6364	35.544				14	q	38635740	39192471	50.8197	11.1111	39.7086				1	p	21096499	21180285	40.9091	14.8148	26.0943
14	q	48632245	48786925	52.459	18.1818	34.2772				14	q	39192472	39537324	50.8197	11.1111	39.7086				1	p	21180286	21526940	40.9091	14.8148	26.0943
14	q	48786926	48908228	52.459	18.1818	34.2772				18	p	1378920	1515603	75.4098	37.037	38.3728				1	p	21526941	21696952	40.9091	14.8148	26.0943
14	q	48908229	50252240	52.459	18.1818	34.2772				18	p	1515604	1654960	75.4098	37.037	38.3728				1	p	21696953	21829364	40.9091	14.8148	26.0943
14	q	60682676	61533462	52.459	18.1818	34.2772				18	p	1654961	1868561	75.4098	37.037	38.3728				1	p	21829365	22421654	40.9091	14.8148	26.0943
14	q	61533463	62061209	52.459	18.1818	34.2772				18	q	20327516	20635734	75.4098	37.037	38.3728				1	p	22421655	23030802	40.9091	14.8148	26.0943
14	q	62061210	62329171	52.459	18.1818	34.2772				18	q	20635735	20774697	75.4098	37.037	38.3728				4	q	59518149	59528070	4.54545	40.7407	-36.1953
14	q	62329172	62337274	52.459	18.1818	34.2772				18	q	20774698	20866413	75.4098	37.037	38.3728				4	q	59528071	60350901	4.54545	40.7407	-36.1953
14	q	91702969	91904858	47.541	13.6364	33.9046				18	q	20866414	20872415	75.4098	37.037	38.3728				4	q	60350902	60616208	4.54545	40.7407	-36.1953
14	q	91904859	92959517	47.541	13.6364	33.9046				18	q	20872416	20980626	75.4098	37.037	38.3728				4	q	60616209	61254952	4.54545	40.7407	-36.1953
14	q	92959518	93372256	47.541	13.6364	33.9046				18	p	11543	1378919	75.4098	37.037	38.3728				4	q	61254953	62007907	4.54545	40.7407	-36.1953
14	q	93372257	93561310	47.541	13.6364	33.9046				18	q	19563854	20058411	75.4098	37.037	38.3728				4	q	62007908	62355076	4.54545	40.7407	-36.1953
14	q	93561311	93702629	47.541	13.6364	33.9046				18	q	20058412	20153865	75.4098	37.037	38.3728				4	q	62355077	62706870	4.54545	40.7407	-36.1953
14	q	93702630	94159352	47.541	13.6364	33.9046				18	q	20153866	20327515	75.4098	37.037	38.3728				4	q	62706871	62901032	4.54545	40.7407	-36.1953
14	q	94159353	94611833	47.541	13.6364	33.9046				14	q	51750256	52073463	49.1803	11.1111	38.0692				4	q	62901033	63783957	4.54545	40.7407	-36.1953
14	q	94611834	94753839	47.541	13.6364	33.9046				14	q	52073464	52903833	49.1803	11.1111	38.0692				4	q	63846947	64373823	4.54545	40.7407	-36.1953
14	q	94753840	94829427	47.541	13.6364	33.9046				14	q	52903834	53562453	49.1803	11.1111	38.0692				4	q	64373824	65292151	4.54545	40.7407	-36.1953
14	q	94829428	95142974	47.541	13.6364	33.9046				14	q	53562454	55555252	49.1803	11.1111	38.0692				4	q	78738780	79629131	9.09091	44.4444	-35.3535
14	q	95142975	95145421	47.541	13.6364	33.9046				14	q	43825236	44249842	49.1803	11.1111	38.0692				4	q	87023533	87321029	13.6364	48.1481	-34.5118
14	q	95145422	95147426	47.541	13.6364	33.9046				14	q	24786718	24923669	49.1803	11.1111	38.0692				4	q	56753731	57176383	4.54545	37.037	-32.4916
14	q	95147427	95147718	47.541	13.6364	33.9046				14	q	24923670	26661524	49.1803	11.1111	38.0692				4	q	57176384	57356201	4.54545	37.037	-32.4916
14	q	95147719	95149584	47.541	13.6364	33.9046				14	q	26661525	27883877	49.1803	11.1111	38.0692				4	q	57356202	58006218	4.54545	37.037	-32.4916
14	q	87571048	88044589	50.8197	18.1818	32.6379				14	q	27883878	29146268	49.1803	11.1111	38.0692				4	q	58006219	58139044	4.54545	37.037	-32.4916
14	q	43821612	43825235	50.8197	18.1818	32.6379				14	q	29146269	29919598	49.1803	11.1111	38.0692				4	q	58139045	58139657	4.54545	37.037	-32.4916
14	q	39537325	40480455	50.8197	18.1818	32.6379				14	q	21317133	21732417	49.1803	11.1111	38.0692				4	q	58139658	58372336	4.54545	37.037	-32.4916
14	q	40480456	41321263	50.8197	18.1818	32.6379				14	q	21732418	23155945	49.1803	11.1111	38.0692				4	q	58372337	58571823	4.54545	37.037	-32.4916
14	q	41321264	43821611	50.8197	18.1818	32.6379				14	q	23155946	23607798	49.1803	11.1111	38.0692				4	q	58571824	58574284	4.54545	37.037	-32.4916
14	q	44249843	45178124	50.8197	18.1818	32.6379				14	q	23607799	24134191	49.1803	11.1111	38.0692				4	q	58574285	58750429	4.54545	37.037	-32.4916
14	q	45178125	45225286	50.8197	18.1818	32.6379				14	q	24134192	24494446	49.1803	11.1111	38.0692				4	q	58750430	58767747	4.54545	37.037	-32.4916
14	q	45225287	45669693	50.8197	18.1818	32.6379				14	q	24494447	24516528	49.1803	11.1111	38.0692				4	q	58767748	59172139	4.54545	37.037	-32.4916
14	q	45669694	48536849	50.8197	18.1818	32.6379				14	q	24516529	24786717	49.1803	11.1111	38.0692				4	q	59172140	59471949	4.54545	37.037	-32.4916
14	q	48536850	48632244	50.8197	18.1818	32.6379				14	q	20829943	21317132	49.1803	11.1111	38.0692				4	q	59471950	59518148	4.54545	37.037	-32.4916
14	q	50252241	50662831	50.8197	18.1818	32.6379				18	q	23931178	24164807	78.6885	40.7407	37.9478				4	q	65292152	67131348	4.54545	37.037	-32.4916
14	q	50662832	51750255	50.8197	18.1818	32.6379				18	q	24164808	24328199	78.6885	40.7407	37.9478				4	q	67131349	67433440	4.54545	37.037	-32.4916
14	q	58538442	59338193	50.8197	18.1818	32.6379				18	q	24674120	25195351	78.6885	40.7407	37.9478				4	q	67433441	67618806	4.54545	37.037	-32.4916
14	q	59338194	59767144	50.8197	18.1818	32.6379				18	q	25195352	25464787	78.6885	40.7407	37.9478				4	q	63783958	63846946	9.09091	40.7407	-31.6498
14	q	59767145	60682675	50.8197	18.1818	32.6379				18	q	25464788	25610998	78.6885	40.7407	37.9478				4	q	76064020	76248669	9.09091	40.7407	-31.6498
14	q	62337275	63696455	50.8197	18.1818	32.6379				18	q	25610999	25866629	78.6885	40.7407	37.9478				4	q	76248670	77818430	9.09091	40.7407	-31.6498
14	q	63696456	63975445	50.8197	18.1818	32.6379				18	q	23063919	23107562	78.6885	40.7407	37.9478				4	q	77818431	78117497	9.09091	40.7407	-31.6498
14	q	101392136	101467735	45.9016	13.6364	32.2653				18	q	23107563	23521897	78.6885	40.7407	37.9478				4	q	78117498	78460726	9.09091	40.7407	-31.6498
14	q	101467736	102135136	45.9016	13.6364	32.2653				14	q	86456269	86489326	52.459	14.8148	37.6442				4	q	78460727	78490253	9.09091	40.7407	-31.6498
14	q	102135137	102638813	45.9016	13.6364	32.2653				14	q	60682676	61533462	52.459	14.8148	37.6442				4	q	78490254	78738779	9.09091	40.7407	-31.6498
14	q	102638814	102722110	45.9016	13.6364	32.2653				14	q	61533463	62061209	52.459	14.8148	37.6442				4	q	79629132	79675434	9.09091	40.7407	-31.6498
14	q	102722111	106008645	45.9016	13.6364	32.2653				14	q	62061210	62329171	52.459	14.8148	37.6442				4	q	79675435	79882238	9.09091	40.7407	-31.6498
14	q	95149585	95159232	45.9016	13.6364	32.2653				14	q	62329172	62337274	52.459	14.8148	37.6442				4	q	80960362	81988414	13.6364	44.4444	-30.8081
14	q	95159233	95759812	45.9016	13.6364	32.2653				18	q	19227375	19312156	73.7705	37.037	36.7335				4	q	81988415	82077034	13.6364	44.4444	-30.8081
14	q	95759813	96302041	45.9016	13.6364	32.2653				18	q	19312157	19403867	73.7705	37.037	36.7335				4	q	82077035	82142819	13.6364	44.4444	-30.8081
14	q	96302042	96389252	45.9016	13.6364	32.2653				18	q	19403868	19537437	73.7705	37.037	36.7335				4	q	82142820	82155741	13.6364	44.4444	-30.8081
14	q	96389253	96389349	45.9016	13.6364	32.2653				18	q	19537438	19554384	73.7705	37.037	36.7335				4	q	82155742	83046565	13.6364	44.4444	-30.8081
14	q	96389350	96894360	45.9016	13.6364	32.2653				18	q	19554385	19563853	73.7705	37.037	36.7335				4	q	83046566	83543714	13.6364	44.4444	-30.8081
14	q	96894361	97018493	45.9016	13.6364	32.2653				14	q	92959518	93372256	47.541	11.1111	36.4299				4	q	83543715	87023532	13.6364	44.4444	-30.8081
14	q	97018494	97036697	45.9016	13.6364	32.2653				14	q	93372257	93561310	47.541	11.1111	36.4299				4	q	87321030	87384413	13.6364	44.4444	-30.8081
14	q	97036698	97039448	45.9016	13.6364	32.2653				14	q	93561311	93702629	47.541	11.1111	36.4299				4	q	88023334	88039328	13.6364	44.4444	-30.8081
14	q	97039449	97072996	45.9016	13.6364	32.2653				14	q	93702630	94159352	47.541	11.1111	36.4299				4	q	88039329	88288499	13.6364	44.4444	-30.8081
14	q	97072997	97079655	45.9016	13.6364	32.2653				14	q	94159353	94611833	47.541	11.1111	36.4299				4	q	88288500	88606225	13.6364	44.4444	-30.8081
14	q	97079656	97799281	45.9016	13.6364	32.2653				14	q	94611834	94753839	47.541	11.1111	36.4299				4	q	88606226	88742473	13.6364	44.4444	-30.8081
14	q	97799282	98990952	45.9016	13.6364	32.2653				14	q	94753840	94829427	47.541	11.1111	36.4299				4	q	88742474	89800738	13.6364	44.4444	-30.8081
14	q	98990953	99972018	45.9016	13.6364	32.2653				14	q	94829428	95142974	47.541	11.1111	36.4299				4	q	93098584	95444238	13.6364	44.4444	-30.8081
14	q	99972019	100231872	45.9016	13.6364	32.2653				14	q	95142975	95145421	47.541	11.1111	36.4299				8	p	33045659	33209973	18.1818	48.1481	-29.9663
14	q	100231873	100571511	45.9016	13.6364	32.2653				14	q	95145422	95147426	47.541	11.1111	36.4299				8	p	33209974	33259815	18.1818	48.1481	-29.9663
14	q	100571512	100990422	45.9016	13.6364	32.2653				14	q	95147427	95147718	47.541	11.1111	36.4299				8	p	33259816	33275810	18.1818	48.1481	-29.9663
14	q	100990423	101384702	45.9016	13.6364	32.2653				14	q	95147719	95149584	47.541	11.1111	36.4299				8	p	34299775	34341533	18.1818	48.1481	-29.9663
14	q	101384703	101392135	45.9016	13.6364	32.2653				18	q	23692410	23931177	77.0492	40.7407	36.3084				8	p	34341534	34384012	18.1818	48.1481	-29.9663
14	q	51750256	52073463	49.1803	18.1818	30.9985				18	q	24328200	24674119	77.0492	40.7407	36.3084				8	p	34384013	34442767	18.1818	48.1481	-29.9663
14	q	52073464	52903833	49.1803	18.1818	30.9985				18	q	22577424	23063918	77.0492	40.7407	36.3084				8	p	34442768	34451345	18.1818	48.1481	-29.9663
14	q	52903834	53562453	49.1803	18.1818	30.9985				18	q	23521898	23572579	77.0492	40.7407	36.3084				8	p	34451346	34571777	18.1818	48.1481	-29.9663
14	q	53562454	55555252	49.1803	18.1818	30.9985				18	q	23572580	23692409	77.0492	40.7407	36.3084				8	p	34571778	34578645	18.1818	48.1481	-29.9663
14	q	55555253	57574635	49.1803	18.1818	30.9985				18	p	7251367	7508272	77.0492	40.7407	36.3084				8	p	34578646	34598871	18.1818	48.1481	-29.9663
14	q	57574636	58002880	49.1803	18.1818	30.9985				18	p	9118075	9581646	77.0492	40.7407	36.3084				8	p	12234350	12237117	22.7273	51.8519	-29.1246
14	q	58002881	58538441	49.1803	18.1818	30.9985				18	p	9581647	9629065	77.0492	40.7407	36.3084				8	p	12237118	12242335	22.7273	51.8519	-29.1246
14	q	43825236	44249842	49.1803	18.1818	30.9985				18	p	9629066	9861066	77.0492	40.7407	36.3084				8	p	12242336	12254206	22.7273	51.8519	-29.1246
17	p	19442048	19684041	67.2131	36.3636	30.8495				18	p	9861067	9932129	77.0492	40.7407	36.3084				8	p	12254207	12438819	22.7273	51.8519	-29.1246
17	p	19684042	19844766	67.2131	36.3636	30.8495				14	q	86119469	86235523	50.8197	14.8148	36.0049				8	p	12438820	12458299	22.7273	51.8519	-29.1246
17	p	19844767	19865294	67.2131	36.3636	30.8495				14	q	85141871	86119468	50.8197	14.8148	36.0049				8	p	12458300	12555392	22.7273	51.8519	-29.1246
14	q	86456269	86489326	52.459	22.7273	29.7317				14	q	86235524	86456268	50.8197	14.8148	36.0049				4	q	54022780	54061805	4.54545	33.3333	-28.7879
17	p	19865295	19892845	65.5738	36.3636	29.2101				14	q	86489327	86830907	50.8197	14.8148	36.0049				4	q	54061806	54141292	4.54545	33.3333	-28.7879
21	q	15492328	15858648	32.7869	4.54545	28.2414				14	q	86830908	87571047	50.8197	14.8148	36.0049				4	q	54141293	54662789	4.54545	33.3333	-28.7879
21	q	15858649	16023551	32.7869	4.54545	28.2414				14	q	63975446	64958771	50.8197	14.8148	36.0049				4	q	54662790	54693193	4.54545	33.3333	-28.7879
21	q	16023552	16128555	32.7869	4.54545	28.2414				14	q	64958772	66703655	50.8197	14.8148	36.0049				4	q	54693194	55760670	4.54545	33.3333	-28.7879
21	q	16128556	16274553	32.7869	4.54545	28.2414				14	q	66703656	66774202	50.8197	14.8148	36.0049				4	q	55760671	56015953	4.54545	33.3333	-28.7879
21	q	23203353	23327123	32.7869	4.54545	28.2414				14	q	87571048	88044589	50.8197	14.8148	36.0049				4	q	56015954	56052063	4.54545	33.3333	-28.7879
21	q	23410840	23837114	32.7869	4.54545	28.2414				14	q	58538442	59338193	50.8197	14.8148	36.0049				4	q	56052064	56741266	4.54545	33.3333	-28.7879
21	q	23837115	23962125	32.7869	4.54545	28.2414				14	q	59767145	60682675	50.8197	14.8148	36.0049				4	q	56741267	56753730	4.54545	33.3333	-28.7879
14	q	86119469	86235523	50.8197	22.7273	28.0924				14	q	62337275	63696455	50.8197	14.8148	36.0049				8	p	11879528	11946175	27.2727	55.5556	-28.2828
14	q	82280547	82729534	50.8197	22.7273	28.0924				14	q	63696456	63975445	50.8197	14.8148	36.0049				8	p	12555393	12559382	27.2727	55.5556	-28.2828
14	q	82729535	83066096	50.8197	22.7273	28.0924				14	q	88044590	88428314	50.8197	14.8148	36.0049				4	q	67618807	69087627	9.09091	37.037	-27.9461
14	q	83066097	85141870	50.8197	22.7273	28.0924				14	q	88428315	89975877	50.8197	14.8148	36.0049				4	q	69087628	69213726	9.09091	37.037	-27.9461
14	q	85141871	86119468	50.8197	22.7273	28.0924				14	q	89975878	90415995	50.8197	14.8148	36.0049				4	q	69213727	69758159	9.09091	37.037	-27.9461
14	q	86235524	86456268	50.8197	22.7273	28.0924				14	q	37809977	37868133	50.8197	14.8148	36.0049				4	q	69758160	70044032	9.09091	37.037	-27.9461
14	q	86489327	86830907	50.8197	22.7273	28.0924				14	q	37868134	38116314	50.8197	14.8148	36.0049				4	q	70044033	70140710	9.09091	37.037	-27.9461
14	q	86830908	87571047	50.8197	22.7273	28.0924				14	q	38116315	38556995	50.8197	14.8148	36.0049				4	q	70140711	70230616	9.09091	37.037	-27.9461
14	q	78358759	78735880	50.8197	22.7273	28.0924				18	q	19205730	19227374	72.1311	37.037	35.0941				4	q	70230617	70462422	9.09091	37.037	-27.9461
14	q	78735881	82280546	50.8197	22.7273	28.0924				14	q	101392136	101467735	45.9016	11.1111	34.7905				4	q	70462423	71198734	9.09091	37.037	-27.9461
14	q	63975446	64958771	50.8197	22.7273	28.0924				14	q	101467736	102135136	45.9016	11.1111	34.7905				4	q	71198735	72632852	9.09091	37.037	-27.9461
14	q	64958772	66703655	50.8197	22.7273	28.0924				14	q	102722111	106008645	45.9016	11.1111	34.7905				4	q	72632853	73529108	9.09091	37.037	-27.9461
14	q	66703656	66774202	50.8197	22.7273	28.0924				14	q	95149585	95159232	45.9016	11.1111	34.7905				4	q	73529109	73784003	9.09091	37.037	-27.9461
14	q	78296357	78358758	50.8197	22.7273	28.0924				14	q	95159233	95759812	45.9016	11.1111	34.7905				4	q	73784004	76064019	9.09091	37.037	-27.9461
14	q	77843655	78296356	50.8197	22.7273	28.0924				14	q	95759813	96302041	45.9016	11.1111	34.7905				4	q	79882239	79899769	13.6364	40.7407	-27.1044
17	p	19272276	19276790	68.8525	40.9091	27.9434				14	q	96302042	96389252	45.9016	11.1111	34.7905				4	q	79899770	80418123	13.6364	40.7407	-27.1044
17	p	19892846	19971897	63.9344	36.3636	27.5708				14	q	96389253	96389349	45.9016	11.1111	34.7905				4	q	80418124	80677705	13.6364	40.7407	-27.1044
17	p	19971898	19979626	63.9344	36.3636	27.5708				14	q	96389350	96894360	45.9016	11.1111	34.7905				4	q	80677706	80960361	13.6364	40.7407	-27.1044
17	p	19979627	20002522	63.9344	36.3636	27.5708				14	q	96894361	97018493	45.9016	11.1111	34.7905				4	q	89800739	89991113	13.6364	40.7407	-27.1044
17	p	20002523	20102804	63.9344	36.3636	27.5708				14	q	97018494	97036697	45.9016	11.1111	34.7905				4	q	89991114	90389678	13.6364	40.7407	-27.1044
17	p	20102805	20155169	63.9344	36.3636	27.5708				14	q	97036698	97039448	45.9016	11.1111	34.7905				4	q	90389679	90674441	13.6364	40.7407	-27.1044
17	p	20155170	20216000	63.9344	36.3636	27.5708				14	q	97039449	97072996	45.9016	11.1111	34.7905				4	q	92451500	93098583	13.6364	40.7407	-27.1044
17	p	20216001	20279125	63.9344	36.3636	27.5708				14	q	97072997	97079655	45.9016	11.1111	34.7905				4	q	95444239	96285828	13.6364	40.7407	-27.1044
17	p	20279126	20383231	63.9344	36.3636	27.5708				14	q	97079656	97799281	45.9016	11.1111	34.7905				4	q	96285829	96739931	13.6364	40.7407	-27.1044
21	q	15477193	15492327	31.1475	4.54545	26.6021				14	q	97799282	98990952	45.9016	11.1111	34.7905				4	q	96739932	100014890	13.6364	40.7407	-27.1044
21	q	16274554	16733219	31.1475	4.54545	26.6021				14	q	98990953	99972018	45.9016	11.1111	34.7905				4	q	100014891	100104094	13.6364	40.7407	-27.1044
21	q	16733220	17106257	31.1475	4.54545	26.6021				14	q	99972019	100231872	45.9016	11.1111	34.7905				4	q	108986106	109559280	13.6364	40.7407	-27.1044
21	q	17106258	17327596	31.1475	4.54545	26.6021				14	q	100231873	100571511	45.9016	11.1111	34.7905				4	q	109559281	110201447	13.6364	40.7407	-27.1044
21	q	17765363	18231741	31.1475	4.54545	26.6021				14	q	100571512	100990422	45.9016	11.1111	34.7905				4	q	110201448	111613389	13.6364	40.7407	-27.1044
21	q	22671692	22745207	31.1475	4.54545	26.6021				14	q	100990423	101384702	45.9016	11.1111	34.7905				4	q	111613390	112356545	13.6364	40.7407	-27.1044
21	q	22745208	23189856	31.1475	4.54545	26.6021				14	q	101384703	101392135	45.9016	11.1111	34.7905				4	q	112356546	113916776	13.6364	40.7407	-27.1044
21	q	23189857	23203352	31.1475	4.54545	26.6021				18	p	1868562	1904122	75.4098	40.7407	34.6691				4	q	113916777	113933965	13.6364	40.7407	-27.1044
21	q	23327124	23410839	31.1475	4.54545	26.6021				18	p	1983501	2136185	75.4098	40.7407	34.6691				20	p	14815672	14816005	18.1818	44.4444	-26.2626
21	q	23962126	25074770	31.1475	4.54545	26.6021				18	p	2136186	2525559	75.4098	40.7407	34.6691				8	p	33275811	33278361	18.1818	44.4444	-26.2626
21	q	25074771	25383525	31.1475	4.54545	26.6021				18	p	2525560	2753418	75.4098	40.7407	34.6691				8	p	33278362	33350741	18.1818	44.4444	-26.2626
21	q	25383526	25578564	31.1475	4.54545	26.6021				18	p	2753419	2899792	75.4098	40.7407	34.6691				8	p	33350742	33371759	18.1818	44.4444	-26.2626
21	q	25578565	25592484	31.1475	4.54545	26.6021				18	p	2899793	3788824	75.4098	40.7407	34.6691				8	p	33371760	33537203	18.1818	44.4444	-26.2626
21	q	25592485	25595879	31.1475	4.54545	26.6021				18	p	3788825	3816542	75.4098	40.7407	34.6691				8	p	33537204	33792227	18.1818	44.4444	-26.2626
21	q	25595880	25914779	31.1475	4.54545	26.6021				18	p	3816543	4064552	75.4098	40.7407	34.6691				8	p	33792228	33911454	18.1818	44.4444	-26.2626
21	q	25914780	26558683	31.1475	4.54545	26.6021				18	p	4064553	4986590	75.4098	40.7407	34.6691				8	p	33911455	33970420	18.1818	44.4444	-26.2626
21	q	26558684	27008869	31.1475	4.54545	26.6021				18	p	4986591	5374652	75.4098	40.7407	34.6691				8	p	33970421	34088780	18.1818	44.4444	-26.2626
21	q	27008870	27065745	31.1475	4.54545	26.6021				18	p	5374653	6132954	75.4098	40.7407	34.6691				8	p	34088781	34100466	18.1818	44.4444	-26.2626
21	q	27930630	27989669	31.1475	4.54545	26.6021				18	p	7508273	7654775	75.4098	40.7407	34.6691				8	p	34100467	34113530	18.1818	44.4444	-26.2626
21	q	27989670	28156941	31.1475	4.54545	26.6021				18	p	7654776	8728024	75.4098	40.7407	34.6691				8	p	34113531	34220933	18.1818	44.4444	-26.2626
21	q	30927162	31564317	31.1475	4.54545	26.6021				18	p	8728025	9034634	75.4098	40.7407	34.6691				8	p	34220934	34233283	18.1818	44.4444	-26.2626
21	q	31564318	31692687	31.1475	4.54545	26.6021				18	p	9034635	9118074	75.4098	40.7407	34.6691				8	p	34233284	34245530	18.1818	44.4444	-26.2626
21	q	31692688	31771484	31.1475	4.54545	26.6021				18	p	9932130	10675163	75.4098	40.7407	34.6691				8	p	34245531	34299774	18.1818	44.4444	-26.2626
14	q	66774203	67350523	49.1803	22.7273	26.4531				18	p	10675164	10847955	75.4098	40.7407	34.6691				8	p	34598872	34623407	18.1818	44.4444	-26.2626
14	q	67350524	67866819	49.1803	22.7273	26.4531				18	p	6132955	7251366	75.4098	40.7407	34.6691				4	q	87384414	87494762	18.1818	44.4444	-26.2626
14	q	67866820	67974479	49.1803	22.7273	26.4531				18	p	11776370	12014710	75.4098	40.7407	34.6691				4	q	87494763	87905641	18.1818	44.4444	-26.2626
14	q	67974480	68149305	49.1803	22.7273	26.4531				18	p	12014711	12304909	75.4098	40.7407	34.6691				4	q	87905642	88023333	18.1818	44.4444	-26.2626
14	q	68149306	68334060	49.1803	22.7273	26.4531				18	p	12304910	12423979	75.4098	40.7407	34.6691				8	p	31607010	31625224	22.7273	48.1481	-25.4209
14	q	68334061	68412116	49.1803	22.7273	26.4531				18	p	12423980	12655306	75.4098	40.7407	34.6691				8	p	31625225	31724819	22.7273	48.1481	-25.4209
14	q	68412117	68542284	49.1803	22.7273	26.4531				18	p	12655307	12846324	75.4098	40.7407	34.6691				8	p	31724820	31742294	22.7273	48.1481	-25.4209
14	q	68542285	68965372	49.1803	22.7273	26.4531				14	q	66774203	67350523	49.1803	14.8148	34.3655				8	p	31742295	31756635	22.7273	48.1481	-25.4209
14	q	68965373	69014085	49.1803	22.7273	26.4531				14	q	67350524	67866819	49.1803	14.8148	34.3655				8	p	31756636	31891590	22.7273	48.1481	-25.4209
14	q	69014086	69198096	49.1803	22.7273	26.4531				14	q	67866820	67974479	49.1803	14.8148	34.3655				8	p	31891591	31924099	22.7273	48.1481	-25.4209
14	q	69198097	69254896	49.1803	22.7273	26.4531				14	q	55555253	57574635	49.1803	14.8148	34.3655				8	p	31924100	31942720	22.7273	48.1481	-25.4209
14	q	69254897	69638432	49.1803	22.7273	26.4531				14	q	57574636	58002880	49.1803	14.8148	34.3655				8	p	31942721	32107764	22.7273	48.1481	-25.4209
14	q	69638433	72107994	49.1803	22.7273	26.4531				14	q	58002881	58538441	49.1803	14.8148	34.3655				8	p	32107765	32180849	22.7273	48.1481	-25.4209
14	q	72107995	72412875	49.1803	22.7273	26.4531				14	q	90415996	90569990	49.1803	14.8148	34.3655				8	p	32180850	32218074	22.7273	48.1481	-25.4209
14	q	72412876	73003337	49.1803	22.7273	26.4531				14	q	90569991	91593338	49.1803	14.8148	34.3655				8	p	32218075	32237792	22.7273	48.1481	-25.4209
14	q	73003338	74295030	49.1803	22.7273	26.4531				14	q	91593339	91595290	49.1803	14.8148	34.3655				8	p	32237793	32271213	22.7273	48.1481	-25.4209
14	q	74295031	76055141	49.1803	22.7273	26.4531				14	q	91595291	91702968	49.1803	14.8148	34.3655				8	p	32982258	33045658	22.7273	48.1481	-25.4209
14	q	76055142	77756891	49.1803	22.7273	26.4531				18	q	25866630	26021484	78.6885	44.4444	34.2441				4	q	91506128	91532201	22.7273	48.1481	-25.4209
14	q	77756892	77843654	49.1803	22.7273	26.4531				18	q	26021485	26060601	78.6885	44.4444	34.2441				4	q	91532202	91539380	22.7273	48.1481	-25.4209
17	p	19093523	19165125	67.2131	40.9091	26.304				18	q	26060602	26086383	78.6885	44.4444	34.2441				4	q	91539381	91552051	22.7273	48.1481	-25.4209
17	p	19165126	19168365	67.2131	40.9091	26.304				18	q	26086384	26602095	78.6885	44.4444	34.2441				4	q	91552052	91620666	22.7273	48.1481	-25.4209
17	p	19168366	19231037	67.2131	40.9091	26.304				18	q	26602096	26694715	78.6885	44.4444	34.2441				4	q	91620667	91658882	22.7273	48.1481	-25.4209
17	p	19231038	19234689	67.2131	40.9091	26.304				18	q	26694716	26736033	78.6885	44.4444	34.2441				4	q	52685699	53206903	4.54545	29.6296	-25.0842
17	p	19234690	19272275	67.2131	40.9091	26.304				18	q	26736034	26748714	78.6885	44.4444	34.2441				4	q	53206904	54008605	4.54545	29.6296	-25.0842
17	p	19276791	19442047	67.2131	40.9091	26.304				18	q	26748715	27133682	78.6885	44.4444	34.2441				4	q	54008606	54022779	4.54545	29.6296	-25.0842
18	q	77438727	78015057	85.2459	59.0909	26.155				18	q	27133683	27300937	78.6885	44.4444	34.2441				4	p	31370036	31708575	4.54545	29.6296	-25.0842
17	p	20383232	20422313	62.2951	36.3636	25.9314				18	q	27300938	27681024	78.6885	44.4444	34.2441				4	p	31708576	31936393	4.54545	29.6296	-25.0842
17	p	20422314	20919704	62.2951	36.3636	25.9314				18	q	38259574	38260427	78.6885	44.4444	34.2441				4	p	31936394	32260448	4.54545	29.6296	-25.0842
17	p	20919705	21017777	62.2951	36.3636	25.9314				18	q	38260428	38269942	78.6885	44.4444	34.2441				4	p	32260449	32619877	4.54545	29.6296	-25.0842
18	q	19563854	20058411	75.4098	50	25.4098				18	q	68222472	68533569	81.9672	48.1481	33.8191				4	p	32619878	32855231	4.54545	29.6296	-25.0842
18	q	20058412	20153865	75.4098	50	25.4098				18	q	18529353	18824589	70.4918	37.037	33.4548				4	p	32855232	33932516	4.54545	29.6296	-25.0842
18	q	20153866	20327515	75.4098	50	25.4098				18	q	18824590	19205729	70.4918	37.037	33.4548				4	p	33932517	34879678	4.54545	29.6296	-25.0842
18	p	11776370	12014710	75.4098	50	25.4098				18	q	77438727	78015057	85.2459	51.8519	33.394				4	p	34879679	35298295	4.54545	29.6296	-25.0842
18	p	12014711	12304909	75.4098	50	25.4098				18	p	10847956	11575955	73.7705	40.7407	33.0298				4	p	35298296	35815151	4.54545	29.6296	-25.0842
18	p	12304910	12423979	75.4098	50	25.4098				18	p	11575956	11609235	73.7705	40.7407	33.0298				4	p	35815152	36357854	4.54545	29.6296	-25.0842
18	p	12423980	12655306	75.4098	50	25.4098				18	p	11609236	11776369	73.7705	40.7407	33.0298				4	p	36357855	36358308	4.54545	29.6296	-25.0842
18	p	12655307	12846324	75.4098	50	25.4098				18	p	13243190	13404041	73.7705	40.7407	33.0298				4	p	36358309	36397506	4.54545	29.6296	-25.0842
8	p	28248097	28373898	52.459	27.2727	25.1863				18	p	12846325	13111036	73.7705	40.7407	33.0298				4	p	36397507	36469802	4.54545	29.6296	-25.0842
8	p	28373899	28400664	52.459	27.2727	25.1863				18	p	13111037	13243189	73.7705	40.7407	33.0298				4	p	36469803	36475745	4.54545	29.6296	-25.0842
										14	q	91702969	91904858	47.541	14.8148	32.7262
										14	q	91904859	92959517	47.541	14.8148	32.7262
										18	q	27681025	27717955	77.0492	44.4444	32.6047
										18	q	29367843	29492393	77.0492	44.4444	32.6047
										18	q	29492394	29785924	77.0492	44.4444	32.6047
										18	q	29785925	30471381	77.0492	44.4444	32.6047
										18	q	35333065	36089302	77.0492	44.4444	32.6047
										18	q	39868656	40054123	77.0492	44.4444	32.6047
										18	q	40058082	40330014	77.0492	44.4444	32.6047
										18	q	40330015	40332198	77.0492	44.4444	32.6047
										18	q	34438631	34663309	77.0492	44.4444	32.6047
										18	q	34663310	34810215	77.0492	44.4444	32.6047
										18	q	34810216	34811740	77.0492	44.4444	32.6047
										18	q	34811741	34890483	77.0492	44.4444	32.6047
										18	q	34890484	35135464	77.0492	44.4444	32.6047
										18	q	35135465	35178978	77.0492	44.4444	32.6047
										18	q	35178979	35193973	77.0492	44.4444	32.6047
										18	q	35193974	35333064	77.0492	44.4444	32.6047
										18	q	36089303	36196271	77.0492	44.4444	32.6047
										18	q	36196272	36725393	77.0492	44.4444	32.6047
										18	q	36725394	38054448	77.0492	44.4444	32.6047
										18	q	38054449	38259573	77.0492	44.4444	32.6047
										18	q	38269943	38559001	77.0492	44.4444	32.6047
										18	q	38559002	39113217	77.0492	44.4444	32.6047
										18	q	39113218	39130389	77.0492	44.4444	32.6047
										18	q	39130390	39523515	77.0492	44.4444	32.6047
										18	q	39523516	39868655	77.0492	44.4444	32.6047
										18	q	42084612	42306128	77.0492	44.4444	32.6047
										18	q	42306129	42579382	77.0492	44.4444	32.6047
										18	q	43268703	43458120	77.0492	44.4444	32.6047
										14	q	82280547	82729534	50.8197	18.5185	32.3012
										14	q	82729535	83066096	50.8197	18.5185	32.3012
										14	q	83066097	85141870	50.8197	18.5185	32.3012
										14	q	78358759	78735880	50.8197	18.5185	32.3012
										14	q	78735881	82280546	50.8197	18.5185	32.3012
										14	q	78296357	78358758	50.8197	18.5185	32.3012
										14	q	77843655	78296356	50.8197	18.5185	32.3012
										14	q	59338194	59767144	50.8197	18.5185	32.3012
										18	q	47235467	47323838	80.3279	48.1481	32.1797
										18	q	49796295	50941133	83.6066	51.8519	31.7547
										18	q	50941134	51685491	83.6066	51.8519	31.7547
										18	q	70744703	70903883	83.6066	51.8519	31.7547
										18	q	71108041	71298690	83.6066	51.8519	31.7547
										18	q	71298691	71849293	83.6066	51.8519	31.7547
										18	q	71849294	71887611	83.6066	51.8519	31.7547
										18	q	71887612	72255779	83.6066	51.8519	31.7547
										18	q	72255780	72490073	83.6066	51.8519	31.7547
										18	q	75654750	76184299	83.6066	51.8519	31.7547
										18	q	76184300	77438726	83.6066	51.8519	31.7547
										18	p	13431887	13790802	72.1311	40.7407	31.3904
										18	p	13790803	14102842	72.1311	40.7407	31.3904
										18	p	14102843	14111358	72.1311	40.7407	31.3904
										18	p	14111359	14119157	72.1311	40.7407	31.3904
										18	p	13404042	13431886	72.1311	40.7407	31.3904
										18	p	14344548	14940127	72.1311	40.7407	31.3904
										18	p	14940128	15402408	72.1311	40.7407	31.3904
										14	q	102135137	102638813	45.9016	14.8148	31.0868
										14	q	102638814	102722110	45.9016	14.8148	31.0868
										18	q	27717956	27994937	75.4098	44.4444	30.9654
										18	q	27994938	28728426	75.4098	44.4444	30.9654
										18	q	28728427	28810708	75.4098	44.4444	30.9654
										18	q	28810709	28819845	75.4098	44.4444	30.9654
										18	q	28819846	29025548	75.4098	44.4444	30.9654
										18	q	29025549	29115821	75.4098	44.4444	30.9654
										18	q	29115822	29367842	75.4098	44.4444	30.9654
										18	q	30471382	31145757	75.4098	44.4444	30.9654
										18	q	31145758	32156796	75.4098	44.4444	30.9654
										18	q	32156797	32212147	75.4098	44.4444	30.9654
										18	q	32212148	32432743	75.4098	44.4444	30.9654
										18	q	32432744	33009085	75.4098	44.4444	30.9654
										18	q	33116672	33187950	75.4098	44.4444	30.9654
										18	q	33187951	33781726	75.4098	44.4444	30.9654
										18	q	33781727	34438630	75.4098	44.4444	30.9654
										18	q	40332199	40400897	75.4098	44.4444	30.9654
										18	q	42579383	43142430	75.4098	44.4444	30.9654
										18	q	43142431	43268702	75.4098	44.4444	30.9654
										18	p	1904123	1983500	75.4098	44.4444	30.9654
										18	q	40400898	40650792	75.4098	44.4444	30.9654
										18	q	40650793	41046468	75.4098	44.4444	30.9654
										18	q	41046469	41921646	75.4098	44.4444	30.9654
										18	q	41921647	42078417	75.4098	44.4444	30.9654
										18	q	42078418	42084611	75.4098	44.4444	30.9654
										14	q	67974480	68149305	49.1803	18.5185	30.6618
										14	q	68149306	68334060	49.1803	18.5185	30.6618
										14	q	68334061	68412116	49.1803	18.5185	30.6618
										14	q	68412117	68542284	49.1803	18.5185	30.6618
										14	q	68542285	68965372	49.1803	18.5185	30.6618
										14	q	68965373	69014085	49.1803	18.5185	30.6618
										14	q	69014086	69198096	49.1803	18.5185	30.6618
										14	q	69198097	69254896	49.1803	18.5185	30.6618
										14	q	69254897	69638432	49.1803	18.5185	30.6618
										14	q	69638433	72107994	49.1803	18.5185	30.6618
										14	q	72107995	72412875	49.1803	18.5185	30.6618
										14	q	72412876	73003337	49.1803	18.5185	30.6618
										14	q	73003338	74295030	49.1803	18.5185	30.6618
										14	q	74295031	76055141	49.1803	18.5185	30.6618
										14	q	76055142	77756891	49.1803	18.5185	30.6618
										14	q	77756892	77843654	49.1803	18.5185	30.6618
										18	q	44667325	45345556	78.6885	48.1481	30.5404
										18	q	45345557	45364299	78.6885	48.1481	30.5404
										18	q	45364300	45496180	78.6885	48.1481	30.5404
										18	q	45496181	45816637	78.6885	48.1481	30.5404
										18	q	45816638	45953486	78.6885	48.1481	30.5404
										18	q	45953487	46121150	78.6885	48.1481	30.5404
										18	q	46121151	46240077	78.6885	48.1481	30.5404
										18	q	46240078	46384347	78.6885	48.1481	30.5404
										18	q	46384348	46557971	78.6885	48.1481	30.5404
										18	q	46557972	46558814	78.6885	48.1481	30.5404
										18	q	46558815	47145921	78.6885	48.1481	30.5404
										18	q	47145922	47235466	78.6885	48.1481	30.5404
										17	p	19844767	19865294	67.2131	37.037	30.1761
										18	q	48678047	48745433	81.9672	51.8519	30.1154
										18	q	48745434	49184497	81.9672	51.8519	30.1154
										18	q	49184498	49796294	81.9672	51.8519	30.1154
										18	q	68692256	69092972	81.9672	51.8519	30.1154
										18	q	69092973	69344018	81.9672	51.8519	30.1154
										18	q	69344019	70223516	81.9672	51.8519	30.1154
										18	q	70223517	70305164	81.9672	51.8519	30.1154
										18	q	70305165	70570656	81.9672	51.8519	30.1154
										18	q	70570657	70685119	81.9672	51.8519	30.1154
										18	q	70685120	70744702	81.9672	51.8519	30.1154
										18	q	70903884	71108040	81.9672	51.8519	30.1154
										18	q	72490074	73106036	81.9672	51.8519	30.1154
										18	q	73106037	73755657	81.9672	51.8519	30.1154
										18	q	73755658	74666895	81.9672	51.8519	30.1154
										18	q	74666896	75654749	81.9672	51.8519	30.1154
										18	q	66531687	66744725	81.9672	51.8519	30.1154
										18	q	66744726	66746175	81.9672	51.8519	30.1154
										18	q	66746176	66755511	81.9672	51.8519	30.1154
										18	q	66755512	66758207	81.9672	51.8519	30.1154
										18	q	66758208	66758652	81.9672	51.8519	30.1154
										18	q	66758653	68222471	81.9672	51.8519	30.1154
										18	q	68533570	68692255	81.9672	51.8519	30.1154
										18	p	14119158	14142390	70.4918	40.7407	29.7511
										18	p	14142391	14144615	70.4918	40.7407	29.7511
										18	p	14144616	14344547	70.4918	40.7407	29.7511
										18	q	33009086	33116671	73.7705	44.4444	29.326
										18	q	40054124	40058081	77.0492	48.1481	28.901
										18	q	43458121	43467937	77.0492	48.1481	28.901
										18	q	44458869	44667324	77.0492	48.1481	28.901
										17	p	526	1590590	77.0492	48.1481	28.901
										17	p	19865295	19892845	65.5738	37.037	28.5367
										18	q	47323839	47518407	80.3279	51.8519	28.476
										18	q	47518408	47761836	80.3279	51.8519	28.476
										18	q	47761837	47928467	80.3279	51.8519	28.476
										18	q	47928468	48055967	80.3279	51.8519	28.476
										18	q	48055968	48283135	80.3279	51.8519	28.476
										18	q	59192501	59400282	83.6066	55.5556	28.051
										18	q	53504568	54144422	83.6066	55.5556	28.051
										18	q	54144423	55578160	83.6066	55.5556	28.051
										18	q	55578161	56305545	83.6066	55.5556	28.051
										18	q	56305546	56637760	83.6066	55.5556	28.051
										18	q	56637761	58052099	83.6066	55.5556	28.051
										18	q	58052100	58098482	83.6066	55.5556	28.051
										18	q	58098483	58123771	83.6066	55.5556	28.051
										18	q	58123772	59192500	83.6066	55.5556	28.051
										18	q	59400283	59766966	83.6066	55.5556	28.051
										18	q	59766967	59979150	83.6066	55.5556	28.051
										18	q	59979151	60035678	83.6066	55.5556	28.051
										18	q	60035679	60428335	83.6066	55.5556	28.051
										18	q	51685492	52236468	83.6066	55.5556	28.051
										18	q	52236469	52584517	83.6066	55.5556	28.051
										18	q	52584518	52647023	83.6066	55.5556	28.051
										18	q	52647024	52899377	83.6066	55.5556	28.051
										18	q	52899378	52938587	83.6066	55.5556	28.051
										18	q	52938588	53302330	83.6066	55.5556	28.051
										18	q	53302331	53504567	83.6066	55.5556	28.051
										18	q	43467938	44458868	75.4098	48.1481	27.2617
										17	p	19892846	19971897	63.9344	37.037	26.8974
										17	p	19971898	19979626	63.9344	37.037	26.8974
										17	p	19979627	20002522	63.9344	37.037	26.8974
										17	p	20002523	20102804	63.9344	37.037	26.8974
										17	p	20102805	20155169	63.9344	37.037	26.8974
										17	p	20155170	20216000	63.9344	37.037	26.8974
										17	p	20216001	20279125	63.9344	37.037	26.8974
										17	p	20279126	20383231	63.9344	37.037	26.8974
										17	p	19684042	19844766	67.2131	40.7407	26.4724
										18	q	60428336	60782568	81.9672	55.5556	26.4117
										18	q	60782569	62024486	81.9672	55.5556	26.4117
										18	q	62024487	62461899	81.9672	55.5556	26.4117
										18	q	62461900	63129860	81.9672	55.5556	26.4117
										18	q	63129861	63178940	81.9672	55.5556	26.4117
										18	q	63178941	64783144	81.9672	55.5556	26.4117
										18	q	48368786	48374378	81.9672	55.5556	26.4117
										18	q	48374379	48496060	81.9672	55.5556	26.4117
										18	q	48496061	48496980	81.9672	55.5556	26.4117
										18	q	48496981	48515432	81.9672	55.5556	26.4117
										18	q	48651314	48675735	81.9672	55.5556	26.4117
										18	q	48675736	48678046	81.9672	55.5556	26.4117
										18	q	65788462	65978837	81.9672	55.5556	26.4117
										18	q	65978838	66116140	81.9672	55.5556	26.4117
										18	q	66116141	66218554	81.9672	55.5556	26.4117
										18	q	66218555	66531686	81.9672	55.5556	26.4117
										17	p	18734964	18861036	70.4918	44.4444	26.0474
										17	p	18861037	18922739	70.4918	44.4444	26.0474
										17	p	18922740	18943195	70.4918	44.4444	26.0474
										17	p	14553697	15245184	73.7705	48.1481	25.6223
										17	p	15245185	15965068	73.7705	48.1481	25.6223
										17	p	15965069	16162020	73.7705	48.1481	25.6223
										17	p	16162021	16174505	73.7705	48.1481	25.6223
										17	p	16174506	17102576	73.7705	48.1481	25.6223
										17	p	20383232	20422313	62.2951	37.037	25.258
										17	p	20422314	20919704	62.2951	37.037	25.258
										17	p	20919705	21017777	62.2951	37.037	25.258
										17	p	1590591	2490693	77.0492	51.8519	25.1973
										17	p	2490694	2591497	77.0492	51.8519	25.1973
										17	p	2591498	2959843	77.0492	51.8519	25.1973
										17	p	2959844	3418535	77.0492	51.8519	25.1973
										17	p	3418536	3643700	77.0492	51.8519	25.1973
										17	p	3643701	3895646	77.0492	51.8519	25.1973
										17	p	3895647	4008839	77.0492	51.8519	25.1973
										17	p	4008840	4090008	77.0492	51.8519	25.1973
										17	p	4090009	4244084	77.0492	51.8519	25.1973
										17	p	4244085	4255478	77.0492	51.8519	25.1973
										17	p	4255479	4317447	77.0492	51.8519	25.1973
										17	p	4317448	4663177	77.0492	51.8519	25.1973

## Sheet: Supplementary Table 6
Supplementary Table 6:
Enrichment of Reactome pathways in CMS2-specific genes also belonging to the gain/upregulation category
Analysis Type:	PANTHER Overrepresentation Test (Released 20171205)
Annotation Version and Release Date:	Reactome version 58 Released 2016-12-07
Test Type:	FISHERS EXACT
Number of genes into analysis:	419
Reactome pathways	Reference gene list (Homo Sapiens)	Uploaded genes	Expected	Upregulation/downregulation	Fold enrichement	P-value	FDR-corrected p-value
Cell Cycle (R-HSA-1640170)	568	44	11.45	+	3.84	1.47e-13	2.92e-10
Cell Cycle, Mitotic (R-HSA-69278)	464	37	9.35	+	3.96	6.47e-12	6.44e-09
Activation of ATR in response to replication stress (R-HSA-176187)	37	10	0.75	+	13.41	2.19e-08	1.09e-05
Mitotic G1-G1/S phases (R-HSA-453279)	139	15	2.8	+	5.36	4.28e-07	0.000142
G2/M Checkpoints (R-HSA-69481)	149	15	3	+	5	9.62e-07	0.000273
Cell Cycle Checkpoints (R-HSA-69620)	181	16	3.65	+	4.39	2.04e-06	0.000508
Presynaptic phase of homologous DNA pairing and strand exchange (R-HSA-5693616)	39	8	0.79	+	10.18	3.47e-06	0.000768
S Phase (R-HSA-69242)	128	13	2.58	+	5.04	4.65e-06	0.000926
Transcriptional Regulation by TP53 (R-HSA-3700989)	351	22	7.07	+	3.11	5.76e-06	0.000956
Homologous DNA Pairing and Strand Exchange (R-HSA-5693579)	42	8	0.85	+	9.45	5.63e-06	0.00102
CDC6 association with the ORC:origin complex (R-HSA-68689)	11	5	0.22	+	22.56	1.07e-05	0.00152
Activation of the pre-replicative complex (R-HSA-68962)	32	7	0.64	+	10.86	9.95e-06	0.00152
Synthesis of DNA (R-HSA-69239)	100	11	2.02	+	5.46	1.26e-05	0.00168
DNA Double-Strand Break Repair (R-HSA-5693532)	145	13	2.92	+	4.45	1.61e-05	0.002
HDR through Single Strand Annealing (SSA) (R-HSA-5685938)	37	7	0.75	+	9.39	2.28e-05	0.00266
DNA Replication (R-HSA-69306)	108	11	2.18	+	5.05	2.44e-05	0.0027
G0 and Early G1 (R-HSA-1538133)	25	6	0.5	+	11.91	2.78e-05	0.00291
Regulation of TP53 Activity through Phosphorylation (R-HSA-6804756)	91	10	1.83	+	5.45	3.15e-05	0.00314
DNA Repair (R-HSA-73894)	289	18	5.82	+	3.09	4.38e-05	0.00415
SUMOylation of DNA replication proteins (R-HSA-4615885)	42	7	0.85	+	8.27	4.69e-05	0.00424
HDR through Homologous Recombination (HRR) (R-HSA-5685942)	65	8	1.31	+	6.11	9.49e-05	0.00756
DNA strand elongation (R-HSA-69190)	32	6	0.64	+	9.31	9.26e-05	0.00768
E2F-enabled inhibition of pre-replication complex formation (R-HSA-113507)	10	4	0.2	+	19.85	0.000128	0.00946
Assembly of the pre-replicative complex (R-HSA-68867)	68	8	1.37	+	5.84	0.000126	0.00968
Switching of origins to a post-replicative state (R-HSA-69052)	71	8	1.43	+	5.59	0.000166	0.011
Orc1 removal from chromatin (R-HSA-68949)	71	8	1.43	+	5.59	0.000166	0.0114
Removal of licensing factors from origins (R-HSA-69300)	73	8	1.47	+	5.44	0.000198	0.0123
G1/S Transition (R-HSA-69206)	115	10	2.32	+	4.32	0.000191	0.0123
Homology Directed Repair (R-HSA-5693538)	117	10	2.36	+	4.24	0.000218	0.0131
Unwinding of DNA (R-HSA-176974)	12	4	0.24	+	16.54	0.000226	0.0132
Regulation of DNA replication (R-HSA-69304)	76	8	1.53	+	5.22	0.000255	0.0145
Viral Messenger RNA Synthesis (R-HSA-168325)	40	6	0.81	+	7.44	0.000275	0.0152
Regulation of TP53 Activity (R-HSA-5633007)	152	11	3.06	+	3.59	0.00041	0.0221
M/G1 Transition (R-HSA-68874)	85	8	1.71	+	4.67	0.000511	0.0254
DNA Replication Pre-Initiation (R-HSA-69002)	85	8	1.71	+	4.67	0.000511	0.0261
Assembly of the ORC complex at the origin of replication (R-HSA-68616)	6	3	0.12	+	24.81	0.000588	0.0286
SMAD2/SMAD3:SMAD4 heterotrimer regulates transcription (R-HSA-2173796)	32	5	0.64	+	7.75	0.00076	0.036
E2F mediated regulation of DNA replication (R-HSA-113510)	33	5	0.66	+	7.52	0.000862	0.0399
SUMO E3 ligases SUMOylate target proteins (R-HSA-3108232)	93	8	1.87	+	4.27	0.000884	0.04
Major pathway of rRNA processing in the nucleolus and cytosol (R-HSA-6791226)	169	11	3.41	+	3.23	0.000938	0.0415
tRNA processing in the nucleus (R-HSA-6784531)	53	6	1.07	+	5.62	0.00107	0.0462

## Sheet: Supplementary Table 7
Supplementary Table 7: 66 gene sets relevant for CRC or chromosomal instability
Gene set	Reference / source	MSigDB full name	MSigDB systematic name	date accessed
Activation of MAP	Gene Ontology	GO_ACTIVATION_OF_MAPK_ACTIVITY	M16162	17.04.2018
Activation of Src by Protein-tyrosine phosphatase alpha	Biocarta	BIOCARTA_SRCRPTP_PATHWAY	M10994	17.04.2018
Adherens junction	KEGG	KEGG_ADHERENS_JUNCTION	M638	17.04.2018
Amino sugar and nucleotide sugar metabolism	KEGG	KEGG_AMINO_SUGAR_AND_NUCLEOTIDE_SUGAR_METABOLISM	M8104	17.04.2018
Angiogenesis	Gene Ontology	GO_ANGIOGENESIS	M15911	17.04.2018
Apical junction	MSigDB Hallmarks	HALLMARK_APICAL_JUNCTION	M5915	17.04.2018
Apoptosis	MSigDB Hallmarks	HALLMARK_APOPTOSIS	M5902	17.04.2018
Arachidonic acid metabolism	KEGG	KEGG_ARACHIDONIC_ACID_METABOLISM	M5410	17.04.2018
Attatchement of spindle microtubules to kinetochore	Gene Ontology	GO_ATTACHMENT_OF_SPINDLE_MICROTUBULES_TO_KINETOCHORE	M10211	17.04.2018
Cancer mesenchymal transition	PMID: 22208948; curated by MSigDB (C2)	ANASTASSIOU_MULTICANCER_INVASIVENESS_SIGNATURE	M2572	17.04.2018
Cancer stem cell (EPHB2) signature	PMID: 21419747; Supplementary Table 5
Cancer stem cell (LGR5) signature	PMID: 21419747; Supplementary Table 5
Caspase pathway	Biocarta	BIOCARTA_CASPASE_PATHWAY	M17902	17.04.2018
Cell-cycle (mitotic)	Reactome	REACTOME_CELL_CYCLE_MITOTIC	M5336	17.04.2018
Colonic crypt (base)	PMID: 17881565; Table 1
Colonic crypt (top)	PMID: 17881565; Table 1
Colonic crypt, late transit amplifying	PMID: 21419747; Supplementary Table 5
Colonic crypt, proliferative	PMID: 21419747; Supplementary Table 5
Complement pathway	Biocarta	BIOCARTA_COMP_PATHWAY	M917	17.04.2018
DNA repair	MSigDB Hallmarks	HALLMARK_DNA_REPAIR	M5898	17.04.2018
Epithelial-mesenchymal transition	MSigDB Hallmarks	HALLMARK_EPITHELIAL_MESENCHYMAL_TRANSITION	M5930	17.04.2018
Extracellular-matrix organization	Reactome	REACTOME_EXTRACELLULAR_MATRIX_ORGANIZATION	M610	17.04.2018
Fatty acid metabolism	KEGG	KEGG_FATTY_ACID_METABOLISM	M699	17.04.2018
Fructose and mannose metabolism	KEGG	KEGG_FRUCTOSE_AND_MANNOSE_METABOLISM	M15898	17.04.2018
G2-M checkpoint	MSigDB Hallmarks	HALLMARK_G2M_CHECKPOINT	M5901	17.04.2018
Galactose metabolism	KEGG	KEGG_GALACTOSE_METABOLISM	M4377	17.04.2018
Genes upregulated in mutated TP53 tumors*	PMID: 16141321; Table 2			11.10.2017
Glutathione metabolism	KEGG	KEGG_GLUTATHIONE_METABOLISM	M1840	17.04.2018
Glycerophospholipid metabolism	KEGG	KEGG_GLYCEROPHOSPHOLIPID_METABOLISM	M9131	17.04.2018
Glycolysis / gluconeogenesis	KEGG	KEGG_GLYCOLYSIS_GLUCONEOGENESIS	M11521	17.04.2018
Hedgehog signaling	MSigDB Hallmarks	HALLMARK_HEDGEHOG_SIGNALING	M5919	17.04.2018
Her2 pathway	Biocarta	BIOCARTA_HER2_PATHWAY	M18719	17.04.2018
HNF4A-targets up	PMID: 16007190; curated by MSigDB (C2)	LUCAS_HNF4A_TARGETS_UP	M11410	17.04.2018
Homologous recombination	KEGG	KEGG_HOMOLOGOUS_RECOMBINATION	M11675	17.04.2018
IL6-JAK-STAT3 signaling	MSigDB Hallmarks	HALLMARK_IL6_JAK_STAT3_SIGNALING	M5897	17.04.2018
Immune response	Gene Ontology	GO_IMMUNE_RESPONSE	M14329	17.04.2018
Immune signature	PMID: 24113773; Supplementary Data 1
Inflammatory response	MSigDB Hallmarks	HALLMARK_INFLAMMATORY_RESPONSE	M5932	17.04.2018
KRAS signaling up	MSigDB Hallmarks	HALLMARK_KRAS_SIGNALING_UP	M5953	17.04.2018
Linoleic acid metabolism	KEGG	KEGG_LINOLEIC_ACID_METABOLISM	M2920	17.04.2018
MTOR signaling	KEGG	KEGG_MTOR_SIGNALING_PATHWAY	M7561	17.04.2018
Myc-targets v2	MSigDB Hallmarks	HALLMARK_MYC_TARGETS_V2	M5928	17.04.2018
Negative regulation of mitotic cell cycle	Gene Ontology	GO_NEGATIVE_REGULATION_OF_MITOTIC_CELL_CYCLE	M13508	17.04.2018
NFKB signaling	Biocarta	BIOCARTA_NFKB_PATHWAY	M15285	18.04.2018
Nitrogen metabolism	KEGG	KEGG_NITROGEN_METABOLISM	M4629	17.04.2018
Non-homologous end-joining	KEGG	KEGG_NON_HOMOLOGOUS_END_JOINING	M7857	17.04.2018
PD1 signaling	Reactome	REACTOME_PD1_SIGNALING	M18810	17.04.2018
Pentose-phosphate pathway	KEGG	KEGG_PENTOSE_PHOSPHATE_PATHWAY	M1386	17.04.2018
PI3K signaling-AKT-MTOR signaling	MSigDB Hallmarks	HALLMARK_PI3K_AKT_MTOR_SIGNALING	M5923	17.04.2018
Positive regulation of G1-S transition (mitosis)	Gene Ontology	GO_POSITIVE_REGULATION_OF_G1_S_TRANSITION_OF_MITOTIC_CELL_CYCLE	M11801	17.04.2018
Positive regulation of mitotic cell cycle	Gene Ontology	GO_POSITIVE_REGULATION_OF_MITOTIC_CELL_CYCLE	M11049	17.04.2018
Positive regulation of mitotic sister chromatid separation	Gene Ontology	GO_POSITIVE_REGULATION_OF_MITOTIC_SISTER_CHROMATID_SEPARATION	M10549	17.04.2018
Proteasome	KEGG	KEGG_PROTEASOME	M10680	17.04.2018
Regulation of spindle assembly	Gene Ontology	GO_REGULATION_OF_SPINDLE_ASSEMBLY	M15257	17.04.2018
Regulation of splindle checkpoint	Gene Ontology	GO_REGULATION_OF_SPINDLE_CHECKPOINT	M12321	17.04.2018
Response to oxidative stress	Gene Ontology	GO_RESPONSE_TO_OXIDATIVE_STRESS	M16361	17.04.2018
Response to wounding	Gene Ontology	GO_RESPONSE_TO_WOUNDING	M10869	17.04.2018
Starch and sucrose metabolism	KEGG	KEGG_STARCH_AND_SUCROSE_METABOLISM	M14171	17.04.2018
Stromal signature	PMID: 24113773; Supplementary Data 1
TGFB response signature of fibroblasts	PMID: 23153532
TGFB response signature of T cells	PMID: 23153532
Tight junction	KEGG	KEGG_TIGHT_JUNCTION	M11355	17.04.2018
Translation	Reactome	REACTOME_TRANSLATION	M8229	17.04.2018
Tyrosine metabolism	KEGG	KEGG_TYROSINE_METABOLISM	M16743	17.04.2018
VEGF ligand-receptor interactions	Reactome	REACTOME_VEGF_LIGAND_RECEPTOR_INTERACTIONS	M710	17.04.2018
Wnt-βcatenin signaling	MSigDB Hallmarks	HALLMARK_WNT_BETA_CATENIN_SIGNALING	M5895	17.04.2018
* Top 15 genes found upregulated in TP53 mutant breast cancers when
compared to TP53 wild-type breast cancers
